# Supplementary material for: Characterization and Expression Analysis of the bHLH Gene Family During Developmental Stages and Under Various Abiotic Stresses in Sanghuangporus baumii
Source: Genes (Basel). 2025 Feb 2;16(2):184. doi: 10.3390/genes16020184 (PMC11855202; doi:10.3390/genes16020184)
Supplement: Supplementary file 1 [file genes-16-00184-s001.zip]

Archive with 2 entries (2 files):
- Figure S1 and Figure S2.ppt
- supplementary tables.xlsx
