# Supplementary material for: Characterization and Expression Analysis of the bHLH Gene Family During Developmental Stages and Under Various Abiotic Stresses in Sanghuangporus baumii
Source: Genes (Basel). 2025 Feb 2;16(2):184. doi: 10.3390/genes16020184 (PMC11855202; doi:10.3390/genes16020184)
Supplement: Supplementary file 1 [file genes-16-00184-s001.zip › supplementary tables.xlsx]

## Sheet: Table S1
Table S1. Primers used for this study.
Primer name	Sequence（5’→3’）	Description
qbH1-F	CTCAGTCTCATCCAAAACCAAGC	qRT-PCR reaction
qbH1-R	AAGGTTAGATAGGGTCTCAGCGG
qbH2-F	ACCTGTTGTAGGCGAGGAAATC	qRT-PCR reaction
qbH2-R	CCAAGGAGTCTCTTCGATCATACA
qbH3-F	ACTGTAGCAACAATAATAACGGTGG	qRT-PCR reaction
qbH3-R	TCTGAACCATGATTCTGACCCTGAT
qbH4-F	CGGCAACAAGGCAAGAAACACC	qRT-PCR reaction
qbH4-R	GCCCGCTTCCCACGATTCTTCTT
qbH5-F	TCCTCAGCGTCTTCGATGTACTCAG	qRT-PCR reaction
qbH5-R	GATGGAAATGGAGAAGTTGGATGAG
qbH6-F	TAAACCATCCTGACTCGGGCTC	qRT-PCR reaction
qbH6-R	GCAGTAGATTCTGGACTCTTCGCA
qbH7-F	ACGGCAATACAACTACGGCAAAC	qRT-PCR reaction
qbH7-R	GTGACTGGTGAATCATTGCGATACT
qbH8-F	CAACGCCATCTGCTGTTTCTTC	qRT-PCR reaction
qbH8-R	ATCGGCACTTTGTGAGAGAGGT
qbH9-F	GATTCGCTCAACATCGCAGGTG	qRT-PCR reaction
qbH9-R	CTCACCATTGCTCAAGTGCGTCA
qbH10-F	ACCCATTGTCCCCTCCAGTTTC	qRT-PCR reaction
qbH10-R	CGCAAACTATTTCTATGGACAAGG
qbH11-F	CAGTCAGTTGCTAATCAGGCTCA	qRT-PCR reaction
qbH11-R	GCCATAGTCAAGCCGACAAGC
qbH12-F	CGGGCCAGACCAAGATGATAATAAC	qRT-PCR reaction
qbH12-R	TTACCACCATCCGCCGACGAGA
α-tubulin-F	CCAGCAAGCGTTACCGATT	qRT-PCR reaction
α-tubulin-R	TCCACGACGTCCATCGTTC
bHLH3-F	ATGTCCTTTTTCTCGTCATCTTC	SbbHLH3 gene cloning
bHLH3-R	TTATACTTCCATTCCCGAGCTCTC
bH3pY-F	AGGGAATATTAAGCTATGTCCTTTTTCTCGTCATCTTC	pYES2 vector construction
bH3pY-R	CCCCCATGGTAAGCTTTATACTTCCATTCCCGAGCTCTC
pYES2-T7	TAATACGACTCACTATAGGG	PCR verification
pYES2-CYC1	GTGACATAACTAATTACATGATG
Note: The underlined part is the homologous arm.

## Sheet: Table S2
Table S2. List of the 12 SbbHLH genes identified in this study.
Gene	Sequence Type	Sequences
SbbHLH01	Protein	MSTASAQPQSTVTSAAPVPPASVSATVASALQAIKEAGVAAAGSANNPTLQQDPQLMSALLSLIQNQAQKEPADQVKEAAAETLSNLSQAGAPQPNPNIHPQLQDSGPSTHPHGPPTLGQGPPTMPPPVQQAPPLPHPEPKAARRRAGPPTVNGTIMGSEEWARQRKDNHKEVERRRRGNINEGINELARIVPNGSGEKAKGAILSRSVQYIHHLKENEARNIEKWTLEKLLMDQAMGDLQAQLEDMRRMYQEESHRREKAEAEVTTLKAELEAARGSKSTEPGTEKDAEDGERGTKRPRTDA
SbbHLH01	CDS	ATGTCCACAGCGTCCGCTCAACCTCAGTCCACCGTCACTTCAGCAGCACCGGTGCCACCTGCGTCGGTCTCTGCCACCGTCGCTTCCGCATTGCAAGCAATAAAGGAGGCGGGCGTTGCTGCTGCAGGCTCGGCAAACAATCCGACTCTGCAACAGGACCCACAGCTTATGTCTGCTCTTCTCAGTCTCATCCAAAACCAAGCTCAAAAGGAGCCTGCCGACCAAGTCAAGGAGGCCGCCGCTGAGACCCTATCTAACCTTTCTCAGGCAGGCGCTCCTCAACCGAATCCGAACATTCATCCTCAGCTGCAAGACTCGGGTCCCAGCACCCATCCTCATGGACCTCCTACCCTCGGCCAGGGACCTCCGACCATGCCTCCGCCTGTACAGCAGGCACCA…
SbbHLH02	Protein	MDHPMAASGEISSRRHSPAPPLAPLEFLQSQRRGSLTDPSLHVAPIASGNVNQSSSQFRQHDILLSPHSKQHSETRSRNTRPPPLSARPTSPYIFGEPSAQSSSSSNLSGRVQLTDDAKERGKQEEKHRTSSSQRSPNHPKDDMDTDPSRNPADNKGPDDQRLPANFDYSMRRHSVPSGPQLGLAHQRGVPSSPSQTGAKRKMSTDRAQLPVVGEEIDPELAGPGLHTSTEVDPDQPAPKRRNSAFETHRMAQMSLYDRRDSLDSRMSSGGTPTSAWWSNDRRDSSSSMFSGTSMGSSAGFNSPAFAGEMHGRQQTGSMSAFAWPPNSSAGSNDASAPQGMQAASPLDPNLNRQFEAPIPPHTVVPSNNMPVDRRMSAPDAMTLNSSVRADRSLRSRSR…
SbbHLH02	CDS	ATGGACCATCCAATGGCCGCTTCGGGCGAAATCTCCTCTCGCCGTCACTCTCCTGCCCCTCCTCTAGCACCACTCGAGTTCCTACAGTCCCAGCGCAGAGGCTCTCTCACCGACCCCTCGTTGCACGTCGCTCCGATAGCATCTGGCAACGTAAACCAATCTTCCTCCCAGTTCAGACAGCACGACATACTTTTGTCTCCCCATTCAAAACAACACAGCGAAACACGCTCCAGAAACACTCGTCCTCCTCCTCTTTCAGCTCGTCCTACCTCTCCGTACATCTTTGGCGAGCCCTCAGCGCAATCCTCGTCTTCGTCCAATCTTTCAGGTCGTGTTCAATTAACTGACGACGCGAAAGAGCGTGGGAAGCAAGAAGAGAAACATAGAACAAGTAGCAGC…
SbbHLH03	Protein	MSFFSSSSSSFSSISQPKMRQEGFHLPSPSPSSGHPPSPPPGPFDLFLTHSSHHAHQGANDNCSNNNNGGGSGGINGGSGSGLPSLSLPDAFSRTNAMDLTDELAMSLMNPASPATSNERSTHTPPVHQGQNHGSEQTHMHNIFDISAPPSSHFTGAGAHAFSLPHTSHRPDLPPLSQPASLATSHLHGHYDHHSGNYAAHAAQNGLFGGRDTFPAHFNSTIPPLSTHHDPHPPSLALSASGTNDLTDPFGPFTPTSTSSLPARDSESPQPLGGSRKRADSRSATGGPRSSSRSRSRARPNTGSSQNQSQGGGPTRTAKGASRRRDSFTLPPHLSHSHSHSQSHSMSNVNQTQLGHHLHNLPSPPLGGNGSASRPSSIVIPPHGGPGGALSPLGNMGGL…
SbbHLH03	CDS	ATGTCCTTTTTCTCGTCATCTTCAAGCTCGTTCAGCTCGATCTCGCAGCCAAAGATGCGACAAGAAGGGTTTCACTTGCCCTCGCCCTCGCCAAGCTCAGGCCACCCGCCTTCACCTCCTCCAGGTCCCTTTGATCTTTTCTTGACTCATTCCTCGCATCATGCGCATCAAGGCGCCAACGATAACTGTAGCAACAATAATAACGGTGGTGGAAGTGGTGGTATTAATGGTGGGAGCGGTAGCGGACTGCCATCATTATCGCTACCGGACGCTTTTTCACGCACGAATGCGATGGACCTAACTGATGAACTTGCGATGTCGCTCATGAACCCTGCGAGTCCTGCAACATCCAATGAACGGTCGACGCACACACCTCCAGTGCATCAGGGTCAGAATCAT…
SbbHLH04	Protein	MATMPLLSLAESIKFDSALLNYSNGIGAPEWTMYTADPSTEELDDRHLPPHREGSEQLAKATKDLISLDCSSLRWNESADRDVLTSALPATSPQSLHFKPPFQSTSYAFPSPLHRFSSPLQQIFGAPQSPLPLTTVAPSHTLDSSAASDSQQSASSVSSDPTPPPPTPPSLKRPYTSSSDLSSMAGPSSSSNASASSSRQQGKKHRALPPHQQGPVLNAKPILLSASQKKANHIQSEQKRRANIRRGYEALCETVPALREAIAAEERELADSAPDSENGLRGKPKKNRGKRAMSESGEKIDGRAGPRSENVVLQKTIDYIHELLEDRKVLLDRLNRARSKLSSGHPALVTLQDVCLWEREWTGGTGITDDGDSDDEDEP
SbbHLH04	CDS	ATGGCTACAATGCCGCTGCTCTCTCTCGCCGAGTCCATAAAATTCGACTCTGCTCTCCTTAACTACTCGAACGGAATTGGTGCTCCGGAGTGGACAATGTATACTGCTGATCCGTCGACTGAGGAGCTCGACGATCGTCATCTACCTCCGCATAGAGAGGGCAGCGAACAGCTCGCAAAGGCGACAAAGGACCTCATCTCTCTCGACTGTAGCTCCTTAAGATGGAACGAGTCTGCCGACCGCGACGTACTCACATCTGCCCTACCCGCGACTTCCCCTCAAAGTTTGCATTTTAAGCCACCATTTCAATCTACCTCATATGCGTTTCCCTCTCCACTTCATCGTTTCTCGTCGCCCCTACAGCAGATATTCGGTGCTCCTCAATCACCTTTGCCGTTA…
SbbHLH05	Protein	MCTRAPPQLATCLVPVLGISLLYLLFSASTLPASSVSSSSSQANPQSNTPSSSASSMYSASVNPPRKAKLQAAASLLPALLPSPPSSDSSSSNFSISIVASAPASVQPKKKRGRKPTSGGSSRAAREAARKANHSRIEKARRGKINDALQELKRLIPADFAAGRENVEDDDDDEDADFAPAGSSKKESGKKGASEREFKLDILERTVLFVRALLKRVDENGQPGDFEGSKQASNYNCQCRNVSNERGLKKRKVMEQEEGAQVKKRRTTSQMDEGRVHXRTRFEKAEGHGAGRRSTNMDDDDDSETGSCADTDDDNDAAEDVATVIPSHSPSNQHSNRVRLPSISELLSSPVEIGSSRMYTQQLPSPSLSPQTSSHYYTGQKIEIGSSRMYTQQLPSPSL…
SbbHLH05	CDS	ATGTGCACACGAGCACCTCCTCAGTTGGCGACATGTCTCGTGCCAGTGCTCGGAATTTCGCTCTTATACCTTCTCTTCTCTGCCTCAACTCTTCCAGCATCGTCAGTGTCGTCGTCGTCCTCACAAGCAAATCCTCAGTCAAACACTCCTTCGTCCTCAGCGTCTTCGATGTACTCAGCAAGTGTAAATCCACCTCGAAAAGCGAAGTTACAAGCCGCTGCTTCTCTTCTCCCCGCTCTCCTTCCTTCCCCACCGAGTTCAGACTCTTCCTCATCCAACTTCTCCATTTCCATCGTCGCCTCCGCACCCGCATCTGTGCAACCAAAAAAGAAACGTGGTCGCAAGCCTACTTCGGGTGGTTCGTCCCGAGCTGCAAGGGAAGCGGCCCGGAAAGCAAAT…
SbbHLH06	Protein	MTDFQFAYDPTLFPDPPAVPPSSELFSASETDGLFGFLDHFSDWDFDTDVLGKLAQQNIIPPPLPSNDTFFTALPELAGNNLNHPDSGSPSSVSTEVSALPISQHSPVERRRSSSAKSPESTASARRASVSSSNGPGRSRVFLDEKQKRMNHIMSEQKRRNAIRDGYAQLTTLLAPAGAAPGTGMPTRGRPKGSGAKGKGRPTAGKSGVLLRAVEYCKWLEEGRDALLEEVMRVEAAAGLRVDF
SbbHLH06	CDS	ATGACTGACTTCCAGTTTGCATATGATCCTACTTTGTTTCCGGATCCTCCAGCCGTTCCACCGTCTTCAGAGCTCTTCTCCGCCTCCGAGACGGACGGCCTGTTTGGCTTCCTTGATCACTTCAGCGACTGGGACTTCGACACCGACGTCCTTGGAAAGCTGGCCCAACAAAACATCATACCCCCGCCACTTCCTTCCAATGACACGTTCTTTACCGCGCTTCCTGAGCTTGCCGGGAACAACTTAAACCATCCTGACTCGGGCTCCCCTTCGTCGGTGAGCACCGAGGTATCTGCGCTCCCAATCTCACAACATTCACCGGTGGAACGACGGAGATCTTCAAGTGCGAAGAGTCCAGAATCTACTGCCTCGGCTCGAAGGGCCTCGGTTTCTAGCTCA…
SbbHLH07	Protein	MSLPEVNTPSSTTGSTAGSPPPSQPPATPLSPNSAGLPVPVDGDNNNNGNTTTANNNATSTGKRKPNRRANTAERRATHNAVERARRETLNGRFLDLAALLPNLATVRRPSKSAIVNSSIAMIHQSRRTRLLAARELRLIRAESDALRRELNEWRARAGLPRVEEPPRSPEFLNLISPQDIEGAGGVGGWDGERLGEMGEEERRAYELALQGGEDDGMDDGDDDFVRMNPAFKAPAPAPVASQTAGQISQLGLQQQLGFSRNLAFDSMPSHPALSAGVNTMYEPNGLSHGASHALPVHPDFAVHAQQISHDKLANWVAQGQNQNQIGMFLGQQSQQQQHWAQQFAATGAGSFTPPVSAGGPNSPMGGNPFFLQQQQASQQQIYASPELDDASSVGSADG…
SbbHLH07	CDS	ATGTCACTTCCAGAAGTAAACACTCCTTCGTCGACCACCGGCTCTACCGCTGGATCTCCCCCTCCCTCGCAGCCACCGGCGACTCCGCTGTCGCCCAATTCGGCCGGATTGCCAGTCCCGGTTGATGGCGACAACAACAACAACGGCAATACAACTACGGCAAACAACAACGCAACAAGCACAGGAAAGCGAAAGCCGAACAGGCGTGCGAATACGGCCGAGCGCCGCGCCACGCACAACGCAGTAGAAAGAGCACGCCGCGAGACTCTCAATGGCCGCTTCTTGGATCTCGCTGCTCTGCTGCCAAACCTCGCAACAGTTAGACGTCCATCGAAGTCTGCGATTGTCAACTCTAGTATCGCAATGATTCACCAGTCACGCCGCACTCGTCTTCTCGCT…
SbbHLH08	Protein	MTSSRRSRKDDLGSTDTFSFLNNPDLLSSTSEALSGSGGLATESNGWYNASQLDNLGPPSSALEQLDFCGMPFNEVDFNSVDFMSALLNFEPVIHPNSVLANVETVAPNPFSSDQLSSLAFPVDNLTHSWNSAPSSSVVSTPYANNNQPPSELRTLQLVSTPSAVSSSSSREIEKHRGQARQISGSEAASFTDAPVIDLSHKVPIPRLHPSSPATTLRSAPTTSAQAEASPSPSIVSTNERTKLSHCAVERRYRTNMRQHIKNLREIVPALRVLELKSGNRISNLSFKPGTRRAGIDAATVGEGEDVIDERGYIDGVKVARNGSKTTAILKTIEYIRVLKRREMRLKCEQEGLKDLVRSFPGGPDLLCQWETTWRERFGGPEKDEIEEESTEPRDGDQD…
SbbHLH08	CDS	ATGACCAGCTCAAGGCGATCGCGCAAGGATGATCTTGGCTCTACAGATACATTTTCCTTTCTGAACAATCCCGACCTGCTATCTAGTACTTCGGAGGCGTTGTCTGGGTCCGGTGGGCTAGCAACAGAGTCAAATGGCTGGTATAATGCTAGTCAACTAGATAATCTGGGTCCTCCGAGCAGCGCATTGGAACAGCTCGATTTTTGCGGGATGCCTTTTAATGAAGTCGATTTCAATTCTGTCGACTTTATGAGTGCCCTGCTCAACTTTGAACCTGTGATTCACCCCAATAGTGTGCTCGCGAATGTAGAAACGGTTGCACCGAATCCCTTCAGCTCGGATCAGCTTTCATCGTTGGCCTTCCCTGTCGACAACCTTACGCATTCTTGGAACTCTGCA…
SbbHLH09	Protein	MATHIESQHFDHLDRPKSPSFAMDAVSSTPPFPYVDAYQSFDYLQFPHSPFNVANVPLPGAGSPRISFDSLNIAGGIPDYAYSSPASFTTGSPARPFTPPDSICPPALTHLSNGELSSDSMPSSNAVSTRKTRSNSINSTSSPGSINGSLPSSTRGQHRFNPIGVRPARPERKRRASKDDYASDDDEEEFTPVSTAVNSDQRREEIRRQRIESEQRRRDELRDGYRRLKDVLPVSNQKSSKVSLLDRATTHIKYLEMTQQQLQTRLNQAEMETQRLRSLNEALMLSTAERHGAVLAAAQQQAAF
SbbHLH09	CDS	ATGGCTACCCACATTGAATCACAGCACTTTGACCACCTCGATCGTCCAAAGTCGCCTTCCTTTGCCATGGATGCCGTTTCCTCTACCCCTCCCTTCCCTTACGTCGACGCTTACCAGAGCTTCGACTACCTCCAATTTCCTCACTCACCCTTTAACGTCGCAAACGTCCCCCTTCCGGGTGCTGGTTCCCCACGCATATCCTTCGATTCGCTCAACATCGCAGGTGGCATTCCCGATTACGCCTACTCGTCTCCGGCTTCCTTCACTACCGGATCACCGGCGCGCCCCTTCACGCCACCGGACAGTATATGCCCGCCTGCGTTGACGCACTTGAGCAATGGTGAGCTGTCCTCGGACAGCATGCCCTCCTCAAACGCGGTCTCGACACGCAAGACCCGA…
SbbHLH10	Protein	MELPRHQQHPQEQQQQHLEMQHDPALAQAPYAFYPQEAADPTPYATMTFAQPMHDYNVVPNAHQPRQMSAGELQQAFQFRNMGLMPNQPYPNPAYPPSSPPNLNLPLNATPPPPQSPGYDPLSPPVSGSDTSADGIYHSRNSSGTTSPASSRGGSLVHRNSLRYNPTPSPSDSSSGRRRGRSIDSDSDEHHNMMSVVQEIAHTRKEATRRQRIEAEQRRRDELRDGYARLKDVLPVSNQKSSKVSLLERATNYIIQLDKTTRQMQTRLAALESEVQRLRSLNEKISLSVGSTPEASTNVVGQTMMHNMERPLSPPPEGAVQLQSQPSHSLVAVTSEPPREESDGSDDAF
SbbHLH10	CDS	ATGGAACTGCCTCGTCATCAGCAACATCCCCAAGAACAGCAACAGCAACATCTCGAAATGCAGCATGACCCTGCCCTCGCTCAGGCTCCCTATGCCTTTTATCCTCAGGAAGCTGCCGATCCTACTCCCTACGCGACCATGACCTTTGCTCAACCGATGCATGATTATAACGTCGTGCCAAACGCACACCAGCCTCGCCAAATGTCGGCTGGTGAGCTGCAGCAGGCTTTCCAATTCCGCAACATGGGCCTCATGCCCAACCAGCCGTACCCTAACCCTGCTTATCCTCCGTCTTCGCCCCCCAACCTAAATCTACCGCTGAACGCAACTCCTCCCCCTCCTCAGTCGCCGGGCTACGACCCATTGTCCCCTCCAGTTTCAGGCTCGGATACATCCGCC…
SbbHLH11	Protein	MTTTSLASTSSTTLKTMSSPPSSSSDSVSDSSHSSPNSSGTDSPLVSFEHPLDSNDPLNVFLNPDASTLHSGSTGDLSTDGSLFSSTPPSSHDSPGTDWSASGTGQTKDTSDQLWQHPDLSLFPFDSFNSSGGMEFSLGFDSMLFPSDPLFSMNSSGNGSVDRSSFTFNFGQEGTQNVNAPTVESKDRNASVASSSGLPVQSVANQAQAPLGSMSNVSHSTTAAIQPASSQEQISNGELMDELAARARQLVGLTMALPFGENTSVHADQMQSQQQTINVPTPFLKSSVQSESPTSTPSSSVSPAPTPAPTNARTKTSHTTIERRYRTNLNARIQSLRAAVPALRVLEVKQGNRVGNLSFKAGTRRVGVDPDALPGQEDVIDERGYIDGVKVARKGSKAN…
SbbHLH11	CDS	ATGACCACCACCTCCCTCGCCTCGACATCGTCGACAACATTGAAGACGATGAGCAGCCCACCGTCGTCGTCATCCGACTCCGTTTCTGACAGCAGTCACAGTTCTCCGAACTCATCTGGTACCGACTCACCTCTCGTCTCCTTCGAGCACCCACTCGACTCGAATGACCCGTTAAACGTCTTTCTCAACCCTGATGCATCTACTCTACACTCAGGGTCAACGGGGGACTTGTCCACCGACGGCTCCCTCTTTTCTTCCACGCCGCCTTCATCACACGACAGTCCCGGGACGGATTGGTCTGCATCAGGCACGGGCCAGACGAAGGACACTTCGGACCAACTCTGGCAACATCCAGATTTGTCGTTGTTCCCTTTCGATAGCTTCAACTCTTCTGGAGGC…
SbbHLH12	Protein	MSSTADADGFLDELDALNLTSPTTTTTGTSGTGRGIGAGARSGGPDQDDNNTTIFPAAQPVFNFSSHHHQQHHLALQAQHPXAGPDQDDNNTTIFPAAQPVFNFSSHHHQQHHLALQAQHPDMDLANFSSVFSSADGGKLDGGGGGGRGRGRDDNNDDNLNAGAPSGGSTHQNQNQNASPSSSNGSSINFDALQQLLSLQMQMQAPFPINNNTMNMNSNPFAGMSMPGPGSVDGSSSASGQSHSAGGAAGQGGNQQAAVLLEQQLRLNQLQQLQQLQNQIFQQQIELISGQTSLSGSLEATPLPTPAFRDSNQFQGLPTPANSTELRPQPPPNFVSPMLLQNYLAQSGAGTAAASTATQFNSNPHSLPQAPSSAPAHLAFSTHAPLLSPGDLDFELSPI…
SbbHLH12	CDS	ATGTCCTCCACCGCAGACGCAGATGGGTTCCTCGACGAGCTGGATGCGCTTAACTTGACGAGCCCGACGACGACCACGACGGGTACTAGTGGGACTGGCCGTGGAATCGGAGCCGGAGCGCGTTCCGGCGGGCCAGACCAGGATGATAATAACACGACGATTTTCCCAGCGGCTCAGCCGGTCTTCAATTTTAGCAGTCACCACCACCAGCAACACCACCTCGCCCTGCAGGCCCAGCATCCGGNCGCCGGGCCAGACCAAGATGATAATAACACGACGATTTTCCCAGCGGCTCAGCCGGTCTTCAATTTTAGCAGTCACCACCACCAGCAACACCACCTCGCCCTGCAGGCCCAGCATCCGGATATGGACCTCGCGAACTTCAGCTCTGTGTTCTCG…

## Sheet: Table S3
Table S3. Analysis and distribution of conserved motifs in Sanghuangporus baumii bHLH proteins.
Motif	Width	Best possible match
1	30	ERKASHIAVERRRRDNJRDGYAZLRDLLPA
2	20	SKSSILERAVEYIRQLKRRE
3	41	MRLKCEQEGLKDLIRSFPGGPELLCQWEKMWRERFGGPEKD
4	50	LALVIRPIWRAKAIGLWDJALARVQGKVASNLHICKPYETFVLESMSVDE
5	50	RVLELKQGNRIGNLSFKPGTRRVGIDPDALGEGEDVIDERGYIDGVKVAR
6	48	WRREGHERWRLERKAFLRFVELIALDAKAPISSRJQMFLGVFKFFHGC
7	13	QYLFAIFAFFSFF

## Sheet: Table S4
Table S4. List of the bHLH genes of six macrofungi species identified in this study.
Gene	Gene ID	Gene_description	Sequence Type	Sequences	length	Location
Schizophyllum commune
ScbHLH01	SCHCODRAFT_112825	XP_003028430.1 uncharacterized protein SCHCODRAFT_112825 [Schizophyllum commune H4-8]	Protein	MSNQTDPATQPPQHAPAPPPGAAPVGFPTDPAFALSAIPQDQLLAILRNVPNLLQGKVPDSGGKEDAAQILSNLAQFNQQAQMQPVAYPGVGDAGPSTHPRGPPNLTQLATANLAATLAARPPNPNLPTATVPGPTTVDASPTEESSQAPNSTGSASGRRAGRNPAMGTDEWTRQRKDNHKEVERRRRGNINEGINELGRIVPSGSGEKAKGAILSRAVQYIHHLKENESRNIEKWTLEKLLMDQAMGDLQSQLEEVRRLWDEERHARQRVEAEFDAYKAAHPAGGAQAGTKRSSEGAEEESAKRQRTE	309	NW_003315663.1
ScbHLH01	SCHCODRAFT_112825	lcl|NW_003315663.1_cds_XP_003028430.1_10953 [locus_tag=SCHCODRAFT_112825] [db_xref=InterPro:IPR001092,JGIDB:Schco1_112825,GeneID:9596842] [protein=uncharacterized protein] [protein_id=XP_003028430.1] [location=complement(join(1298515..1299273,1299471..1299641))] [gbkey=CDS]	CDS	ATGTCTAACCAGACCGATCCTGCCACCCAACCTCCCCAGCATGCCCCGGCGCCTCCTCCAGGCGCGGCTCCAGTTGGGTTCCCCACCGATCCCGCGTTCGCGTTGAGCGCTATCCCCCAAGATCAGCTCCTCGCCATCCTCAGAAATGTGCCGAATCTCCTACAGGGGAAGGTTCCTGACTCGGGAGGCAAGGAAGACGCAGCCCAGATACTTTCCAACCTTGCCCAATTCAACCAGCAGGCACAGATGCAGCCGGTTGCCTACCCAGGCGTCGGTGATGCTGGCCCTTCCACCCACCCGCGCGGCCCACCCAATCTTACCCAGCTTGCGACGGCCAACCTTGCCGCTACGCTTGCTGCTCGTCCTCCCAACCCCAACCTTCCCACTGCCACCGTTCCC…	930	NW_003315663.1
ScbHLH02	SCHCODRAFT_114761	XP_003026281.1 uncharacterized protein SCHCODRAFT_114761 [Schizophyllum commune H4-8]	Protein	MTSPGDTSSSSSNPAHPTTATTRRRSDSPDYPASKKRRRTFTADDRAQHRVIEKQRREALNEKFIDLARLLPNLAHVRRLSKGLIVDASIAHHKRQRAQRLLASQEVRVLLEEREGLYKELDALRERLKEPPANAAPKRPDLRPETKQILAVEEEVCGTFPAGFGDNGPEDGQEDGENGDSDMRGSRSPEREVSGREVAAKESGKATMTAMEGSAGKEGNGSAGKEAEKDAGPASTEAVNIPRGREAGQSEREASRAMDDFAMDLSPSDIRILADDASRLLEHDATRMLEHDATRMLEEDATRLLEDDAARMLQDDPFMNPLAPSAALTDEDLLALLSADITLNLGDDRARAFALPVLTFALPPSSIPQVYPDKVGNASSPHGLSNSPHSHNLSSSPHG…	544	NW_003315656.1
ScbHLH02	SCHCODRAFT_114761	lcl|NW_003315656.1_cds_XP_003026281.1_12908 [locus_tag=SCHCODRAFT_114761] [db_xref=InterPro:IPR001092,JGIDB:Schco1_114761,GeneID:9589111] [protein=uncharacterized protein] [protein_id=XP_003026281.1] [location=complement(join(488603..489148,489208..489899,489950..490151,490277..490471))] [gbkey=CDS]	CDS	ATGACCTCCCCGGGCGACACGTCCTCGTCCTCCTCGAACCCGGCGCACCCCACAACAGCGACGACACGGCGCAGATCCGACTCCCCCGACTATCCAGCCTCAAAGAAGCGGCGCAGGACGTTCACCGCGGACGATCGCGCGCAGCACAGGGTTATTGAGAAGCAGAGGCGGGAGGCGCTGAATGAGAAGTTTATCGACCTTGCTCGCCTCCTCCCCAACCTAGCGCACGTTCGCCGCCTTTCCAAAGGCCTCATCGTCGATGCGTCCATCGCGCACCACAAGCGTCAGCGCGCGCAGCGCCTGCTCGCTTCGCAAGAGGTGCGCGTGCTGCTCGAGGAGAGGGAAGGGCTATACAAGGAGCTGGACGCGCTGAGGGAGCGGCTGAAGGAGCCGCCAGCC…	1635	NW_003315656.1
ScbHLH03	SCHCODRAFT_13735	XP_003037505.1 uncharacterized protein SCHCODRAFT_13735 [Schizophyllum commune H4-8]	Protein	MDQQATSPTTAPPFDFDFALDPNLLQPGAFQLPPSADLFSTQDNLLSTDEANDFFGFLDDLQQVDFENLELPTSPGIQWPDQHRASPPYSNPHLHTAPDPSTSQRPRAAKTRSATARNNLRSPTHDQHSFSGSPQLADIIDPPPDADGDDAEGRGNGSKTVLTQPQKRLNHIMSEQRRRNTIRDGYAQLITLLAPAGSEPLDMPTRGRPKGSGSKDKGKSKGKSGVLFRAVEYCKWLEEGRDALQAEVLRLEAAAGIQPRYS	262	NW_003315672.1
ScbHLH03	SCHCODRAFT_13735	lcl|NW_003315672.1_cds_XP_003037505.1_2280 [locus_tag=SCHCODRAFT_13735] [db_xref=InterPro:IPR001092,JGIDB:Schco1_13735,GeneID:9594718] [protein=uncharacterized protein] [protein_id=XP_003037505.1] [location=5895425..5896213] [gbkey=CDS]	CDS	ATGGACCAGCAAGCAACGTCGCCGACGACGGCCCCGCCGTTCGACTTCGACTTTGCACTCGATCCGAACTTGCTGCAGCCAGGCGCATTCCAGCTCCCGCCATCTGCAGACCTCTTCAGCACGCAGGACAACCTCTTGTCGACAGACGAGGCGAACGACTTCTTCGGCTTTCTCGATGACCTCCAGCAGGTTGACTTTGAGAATCTGGAACTCCCAACCAGTCCTGGGATCCAATGGCCAGACCAGCACCGCGCGTCGCCGCCATATTCTAATCCCCATCTGCATACCGCCCCGGATCCCTCTACATCCCAGCGACCCCGCGCGGCCAAGACGCGTTCGGCAACCGCGCGCAATAACCTCCGCTCCCCCACGCACGATCAGCATTCCTTCTCCGGTAGC…	789	NW_003315672.1
ScbHLH04	SCHCODRAFT_15404	XP_003033368.1 uncharacterized protein SCHCODRAFT_15404 [Schizophyllum commune H4-8]	Protein	MSTRSSYAASANPARKAKRARLVNSTDALQGSADLRSASPHQPFILPKPASKPIVDTPPVMTLSPVKRGRKPSGVSRASREAQRKLNHSIIEKARRTKINEALSTLSSLIPADYDNRPADVDDTGKEDADDSGDDDEDYVDRKQTAGRRGGPKKEKEFKLEILVKTVAYMQDLIQRVTDLEAEAKVPASASLPSPSCANCGTRTATKRKRGASDSFDGTREPASDESATPRLPSISEMLSERTRDVDAGSYLPSPPSSTKFPARGRSDSLDIPPPLSLGPTLQAAAAKSSSPATQSCAAIPLISPTTSPLLSPEDESAASLLLNMRSSTIGGHGMRDLEMGNGGFASHALSREYVGKEKQTPSSLLGIVL	370	NW_003315669.1
ScbHLH04	SCHCODRAFT_15404	lcl|NW_003315669.1_cds_XP_003033368.1_6163 [locus_tag=SCHCODRAFT_15404] [db_xref=InterPro:IPR001092,JGIDB:Schco1_15404,GeneID:9590842] [protein=uncharacterized protein] [protein_id=XP_003033368.1] [location=complement(2044486..2045598)] [gbkey=CDS]	CDS	ATGTCTACCAGAAGCTCGTACGCGGCCAGCGCGAACCCTGCTCGCAAGGCAAAGCGAGCTCGCCTTGTAAACTCAACCGACGCTCTCCAAGGCTCTGCAGATCTTCGCTCTGCCTCGCCCCATCAGCCCTTCATCCTCCCCAAACCTGCGTCCAAGCCCATCGTCGATACGCCGCCCGTGATGACTCTATCACCTGTCAAGCGCGGTCGCAAGCCCAGCGGCGTCTCGCGCGCGTCGCGTGAAGCGCAGCGCAAGCTCAATCACTCCATCATCGAGAAGGCTCGTCGCACCAAGATCAACGAGGCACTCTCGACCCTCAGCTCGTTGATCCCGGCCGACTACGACAATCGCCCGGCTGACGTCGACGACACAGGGAAGGAGGATGCAGACGACAGCGGT…	1113	NW_003315669.1
ScbHLH05	SCHCODRAFT_234615	XP_003031591.1 uncharacterized protein SCHCODRAFT_234615 [Schizophyllum commune H4-8]	Protein	MNSDPFFQPPWPSHHQDPHHHAHAIPPPPKDREALAQATKDLMSLADAGAAMGAGAYGGGYLPRIPMAHAHTDTHPILQKMQQHPHYPPAPQLPHQYSYPLQSSGAGPSHSPTSSFPPHHFHDAFTGPSTRPAPAEASGPRKRQRPSPPDVTPSSASTSLSPEPPARAASAPKTRSAAGKGKAKAKARKGSGTAAKDAAALLTPSQKKANHIQSEQKRRANIRRGYEALCETVPALREAIAAEEQAAMRDGKKDTRREGNTRSKAKMIDGEKIDGRAGPRSENVVLAKTIDYINGLLDERQSLLARLHRARSMLGIPPDQSNGTALWERQWTGGEGRDPYAEEDEEDADGAESDP	355	NW_003315668.1
ScbHLH05	SCHCODRAFT_234615	lcl|NW_003315668.1_cds_XP_003031591.1_6673 [locus_tag=SCHCODRAFT_234615] [db_xref=InterPro:IPR001092,JGIDB:Schco1_234615,GeneID:9592678] [protein=uncharacterized protein] [protein_id=XP_003031591.1] [location=join(162473..163223,163279..163392,163444..163646)] [gbkey=CDS]	CDS	ATGAACAGCGATCCCTTCTTCCAGCCCCCTTGGCCGTCGCACCATCAGGACCCGCACCACCACGCGCACGCGATCCCGCCGCCCCCGAAAGACCGCGAGGCGCTCGCGCAGGCGACGAAGGACCTGATGTCGCTCGCGGACGCAGGCGCGGCGATGGGCGCGGGCGCGTACGGCGGCGGCTACCTCCCGCGCATCCCTATGGCGCACGCGCATACGGACACGCACCCCATCCTGCAGAAGATGCAGCAGCATCCCCACTATCCACCCGCGCCGCAGCTGCCGCACCAGTACAGCTACCCGCTGCAGTCCTCGGGCGCGGGACCCTCGCATTCGCCCACTTCGTCCTTCCCCCCGCACCACTTTCACGATGCGTTCACGGGTCCGTCGACGCGGCCTGCA…	1068	NW_003315668.1
ScbHLH06	SCHCODRAFT_254923	XP_003036488.1 uncharacterized protein SCHCODRAFT_254923 [Schizophyllum commune H4-8]	Protein	MQNGLTSAHDQPSSSRVTPLAPLEYLQNQRRGSITDPSLHAAAVTASPKQAYQSIRYPDHSQSDPRNMSEPRPAPSYVFGDATPRDDRQQDQHPSQDPRSKTSTPSEGSRGDQQASQSRPDYPSRRPSAADAHPPQGTKRKMSGDRSPHPGNGEIDPQLVGPGGITPMDVDPDAPAAKRRGSAVDARIGQLNLNDRRGSTAEARPWWAGERRDSAPSVYAPGVSSGSTYTLPVAGQQYPWAPPPGQEQPPPGTAHPQQAPEGSPQAGGPPVHSQAVHPAHATHLTHPHMMMQPVYTADRRMSMPESTTERVLRSRQRGSQDGFSPAEAEAANALNNRPKDPNTTPYSRSPELRVSHKLAERKRRKEMKELFDELRDQLPADRGMKASKWEILSKAIDFV…	517	NW_003315672.1
ScbHLH06	SCHCODRAFT_254923	lcl|NW_003315672.1_cds_XP_003036488.1_263 [locus_tag=SCHCODRAFT_254923] [db_xref=InterPro:IPR001092,JGIDB:Schco1_254923,GeneID:9597464] [protein=uncharacterized protein] [protein_id=XP_003036488.1] [location=join(721241..721490,721546..721590,721642..722529,722589..722959)] [gbkey=CDS]	CDS	ATGCAAAACGGCCTGACGAGCGCGCACGACCAGCCGTCCTCGTCTAGAGTCACGCCCCTTGCCCCGCTCGAGTACCTCCAGAACCAGCGCCGCGGTTCCATCACAGACCCGTCCCTCCACGCAGCTGCAGTCACAGCCAGCCCCAAGCAGGCATACCAATCCATACGCTACCCAGACCACTCCCAGTCAGATCCAAGAAATATGTCAGAACCGAGGCCCGCGCCATCCTACGTCTTTGGCGACGCAACGCCCCGCGACGACCGCCAACAAGACCAGCACCCTTCCCAGGATCCTAGATCCAAGACTTCGACCCCCTCCGAGGGCTCGCGTGGAGACCAGCAGGCGTCCCAGTCTCGTCCAGACTATCCTTCCAGGCGCCCTTCAGCTGCCGACGCCCAT…	1554	NW_003315672.1
ScbHLH07	SCHCODRAFT_257915	XP_003029257.1 uncharacterized protein SCHCODRAFT_257915 [Schizophyllum commune H4-8]	Protein	MSSNSGPNSPSSSDESLPPQTPVSPQMTATAQYEKRKASRRSNTAERRATHNAVERQRRETLNGRFLDLAGLLPNLSQIRRPSKSAIVNSSIAHITAARRHRLLAARELRLLKLEADALRRELNEWRHRQNLPTVEEPPRSEAFHMVLSGELEVIPEAIDDEAEDDEYFEQQPMQPIQRGPDPRDIARLTTEYHNARDMRQLQAQQLEHAQRLAMLKAGMLKDSKSMYANPMIASPSMPQYEHPHGFDLNPMQQTFLPQEHGGFNNFADKMFDNNMTFGDAVEAKLFANSEPPAFLGQMQRQMSYGSGRGDEDAISIGSRGSSSGSPVTNEFHMGNRGSFEGARRLSINTSLSGYNGMNGANTGMVGGRGDGLYSMI	377	NW_003315665.1
ScbHLH07	SCHCODRAFT_257915	lcl|NW_003315665.1_cds_XP_003029257.1_9336 [locus_tag=SCHCODRAFT_257915] [db_xref=InterPro:IPR001092,JGIDB:Schco1_257915,GeneID:9592207] [protein=uncharacterized protein] [protein_id=XP_003029257.1] [location=join(620918..621594,621645..621747,621941..622025,622077..622345)] [gbkey=CDS]	CDS	ATGTCCTCAAACTCCGGCCCCAACTCCCCCTCCAGCTCCGACGAGTCTCTGCCACCCCAGACTCCGGTCTCCCCGCAGATGACCGCGACTGCCCAGTACGAAAAGCGCAAGGCGTCGCGCCGCTCCAACACTGCTGAGCGTCGTGCCACCCACAATGCCGTCGAGCGCCAGCGTCGCGAGACCCTCAACGGACGCTTCCTCGACCTTGCCGGTCTGCTCCCCAACCTCTCGCAGATCCGTCGTCCCTCCAAGTCTGCTATCGTCAACAGCTCCATCGCGCACATCACCGCGGCGCGCCGCCACCGCCTTCTTGCTGCCCGCGAGCTTCGCTTGCTCAAACTCGAAGCCGATGCTCTCCGCCGCGAGTTGAACGAGTGGCGTCATCGCCAGAACCTCCCG…	1134	NW_003315665.1
ScbHLH08	SCHCODRAFT_258244	XP_003029009.1 uncharacterized protein SCHCODRAFT_258244 [Schizophyllum commune H4-8]	Protein	MFSTATAQQGPIRQDGFESSFESASTPPLDSLNTINHPFLKFAANHDNIDFTDDLTGLISHERSTHSPAPTNTLSTSATSNSSTYQHNIFDISAPTQLSMHHNRDEFALQHREGTSPPENYSTGTRPDSAFPANFNSTLPALNSSMRYDPQPPPRFDPAAANRTGFDAGGRPFDRNSFDAARQDRVHTSPTFSDHRFDNRSFAADRFDSTGRPFDPRFDHFSESRRSDSFDQTGDGHHFGDAARFGEQEEHVNRFDPSHPGHHHALDKSWERHFTPSPDSPFAAGLAREAGRPTTASTNATSRSRSRSRPPSVGPQRTTRSRRNGSFSSAASGRIGRSDSISSLSGTSPTRPHAIVIPGKNQWGSLGSAGGLNGLNNGINGVGMGMGGYSASPESAFSL…	772	NW_003315664.1
ScbHLH08	SCHCODRAFT_258244	lcl|NW_003315664.1_cds_XP_003029009.1_10283 [locus_tag=SCHCODRAFT_258244] [db_xref=InterPro:IPR001092,JGIDB:Schco1_258244,GeneID:9591112] [protein=uncharacterized protein] [protein_id=XP_003029009.1] [location=complement(join(1055545..1055834,1055887..1056012,1056064..1056138,1056188..1056267,1056317..1056548,1056598..1056660,1056708..1056763,1056814..1056955,1057006..1057085,1057140..1057304,105…	CDS	ATGTTCAGCACCGCGACAGCACAACAGGGCCCCATCCGCCAGGACGGGTTCGAGTCCTCCTTCGAGTCCGCCAGCACGCCCCCGCTCGACTCGCTCAACACCATCAACCACCCCTTCCTCAAATTTGCAGCAAACCACGACAACATCGACTTCACCGACGATCTTACTGGTCTCATATCCCACGAGCGCTCGACACACTCGCCGGCCCCGACGAACACCTTGTCCACCTCGGCCACCTCAAATTCGTCCACGTACCAGCACAACATCTTCGACATCTCTGCCCCTACTCAGCTCTCTATGCATCACAACAGAGACGAGTTTGCACTTCAGCACAGGGAGGGCACGTCGCCTCCGGAAAACTACTCTACTGGCACCCGCCCGGACTCTGCATTCCCCGCT…	2319	NW_003315664.1
ScbHLH09	SCHCODRAFT_84273	XP_003037511.1 uncharacterized protein SCHCODRAFT_84273 [Schizophyllum commune H4-8]	Protein	MDPRHSQEHLPQPDQHAMNAGYGYYQHDQQQPPPQDSPYAMYSQPMHSGMSATMSPQMSPQMSYQVPQHQQAYQPIGIIPAQQYHQSAAYASPPHVSGQLPAGSPPPPSPDMYDPLSPPISGSESGTDASSRGTSLVHRHHIRYHPTPSPSSSSGRRSLRRSHDSDEDDNMGVSFPIENLAHTRKEATRRQRIEAEQRRRDDLRDGYARLKDSLPVSNQKSSKVMLLERAVNRIRELETENQEYQRRLALAENEVTRLRALNEKITLGSQDTPSPTPANAMHDARPLSPPPDAPPIQTMAPTNMRPPPSEGSTSSMSDNGY	321	NW_003315672.1
ScbHLH09	SCHCODRAFT_84273	lcl|NW_003315672.1_cds_XP_003037511.1_2297 [locus_tag=SCHCODRAFT_84273] [db_xref=InterPro:IPR001092,JGIDB:Schco1_84273,GeneID:9594729] [protein=uncharacterized protein] [protein_id=XP_003037511.1] [location=join(5938462..5938657,5938719..5939210,5939264..5939541)] [gbkey=CDS]	CDS	ATGGATCCCAGACACAGCCAGGAGCATCTCCCACAGCCAGACCAGCATGCCATGAACGCAGGCTACGGCTACTACCAGCACGACCAGCAGCAGCCCCCGCCCCAGGACAGTCCGTACGCGATGTACTCCCAGCCGATGCACTCAGGCATGAGCGCGACGATGAGCCCGCAAATGAGCCCGCAGATGTCTTATCAGGTCCCTCAGCACCAGCAGGCATATCAGCCCATCGGCATAATCCCTGCCCAGCAGTACCACCAATCGGCCGCATACGCCAGTCCGCCTCATGTTTCCGGCCAGCTTCCCGCGGGTAGCCCCCCTCCACCTTCCCCGGATATGTATGACCCCTTGTCTCCGCCCATTTCAGGATCAGAATCGGGCACCGACGCCTCCTCCCGCGGA…	966	NW_003315672.1
ScbHLH10	SCHCODRAFT_84275	XP_003037513.1 uncharacterized protein SCHCODRAFT_84275 [Schizophyllum commune H4-8]	Protein	MDSYDHSKPYSVDTMDPSQLNYSADMGLSEYIHFPHESPMQYADMSLPPVASSEPMDFQTLNMSNYDTNYASSATYSPARPITPLDGASISPHALAYPPSAGELSSDGMTSGRRSRGSGSPAPYSTAQRAAHRYTPMGNPATRPRVRAQRKGSLKSNDDRDSDEDDDDFQPIGPATGGVDSKRETIRRQRIESEQRRRDELREGYARLKDTLPRTPQKSSKVVLLDRAVCRIKHLEVENASLHDKAMEVQRELQRQRAINEQLLMRVAGTALPSGMPQAMPMAH	284	NW_003315672.1
ScbHLH10	SCHCODRAFT_84275	lcl|NW_003315672.1_cds_XP_003037513.1_2300 [locus_tag=SCHCODRAFT_84275] [db_xref=InterPro:IPR001092,JGIDB:Schco1_84275,GeneID:9594730] [protein=uncharacterized protein] [protein_id=XP_003037513.1] [location=join(5945571..5945709,5945764..5946166,5946218..5946357,5946409..5946581)] [gbkey=CDS]	CDS	ATGGACTCGTACGACCACTCGAAGCCCTACTCGGTCGACACCATGGACCCATCCCAGCTCAACTACAGCGCTGACATGGGCCTATCCGAGTACATCCACTTCCCCCACGAGTCCCCCATGCAATACGCGGACATGTCCCTTCCCCCCGTCGCGTCGTCCGAGCCCATGGATTTTCAGACTCTGAACATGAGCAACTACGACACCAACTACGCGTCGTCTGCTACATACTCCCCTGCGCGCCCCATCACGCCCCTCGACGGTGCCAGCATCTCGCCCCACGCACTCGCTTACCCGCCCAGCGCGGGTGAGCTGTCCTCGGACGGAATGACCTCAGGCCGCCGGAGCCGTGGGAGTGGGTCGCCAGCGCCCTACTCTACCGCTCAGCGCGCCGCACATCGG…	855	NW_003315672.1
ScbHLH11	SCHCODRAFT_84691	XP_003033613.1 uncharacterized protein SCHCODRAFT_84691 [Schizophyllum commune H4-8]	Protein	MSGRQSPVSSSGESSGPHTPMLDGQNNTDANGTTAPASAPATNANGTSSAANDRRRAARRNTTAEKRASHNAVEKARRETLNGRFLELAALLPNLSPIRRPSKSAIVNGSIAHVQAAQRHRASAARELRLLKLETDALRRELNEWRVRKGISLIEEPPRSDTFSMVLAGEMEVLPEVQPDADEVPEEDYEQHQQGRMSAADPRYIQQQQQIEHARRLAMLKAGMLNGNENGMFGGQQNGYDQLTQLQQQQLAHEQRLRGFGMNDGYAQSPNGYDRQFFGGNPSMMRSRSGSASARPDLPAGFDGFNGRGGEGFDRQGAFDGRGPAGFDGGRPRSGSGMGGGMPGFERRGSYMGPGVNGIHDGSLGGMASRQQPANDGSSLYSMM	384	NW_003315670.1
ScbHLH11	SCHCODRAFT_84691	lcl|NW_003315670.1_cds_XP_003033613.1_4389 [locus_tag=SCHCODRAFT_84691] [db_xref=InterPro:IPR001092,JGIDB:Schco1_84691,GeneID:9586175] [protein=uncharacterized protein] [protein_id=XP_003033613.1] [location=join(344450..345141,345198..345267,345325..345717)] [gbkey=CDS]	CDS	ATGTCCGGCCGCCAGTCCCCCGTCAGCTCCTCGGGCGAATCGTCTGGCCCCCACACACCTATGCTAGACGGCCAGAACAACACCGACGCGAACGGGACGACCGCCCCCGCCTCCGCCCCTGCTACCAACGCCAACGGTACCTCCTCCGCTGCGAATGATCGCCGGCGGGCCGCCCGGCGCAACACGACTGCGGAGAAGCGCGCCTCTCACAACGCGGTGGAGAAAGCCCGGCGGGAGACGCTCAACGGTCGCTTCCTCGAGCTCGCTGCCCTCCTCCCCAACCTCTCGCCCATCCGGCGACCGTCCAAATCGGCGATCGTGAACGGCTCGATCGCGCACGTCCAGGCTGCGCAGCGGCACCGTGCATCTGCCGCCCGAGAACTCCGGCTCCTCAAGCTA…	1155	NW_003315670.1
Agaricus bisporus
AbbHLH01	AGABI2DRAFT_114029	XP_006454278.1 hypothetical protein AGABI2DRAFT_114029 [Agaricus bisporus var. bisporus H97]	Protein	MASPPLSPHDFDFASFNPNLPTLFPNPPALPASAELFSSAETDHLLGFLDNFNDAAWGLTPDSQPYDVYDALAPYSNPHLNTTPRPSTSAFGVPSESPPSISFSPSAGTKNANASRSKALLSTPQKRLNHIMSEQKRRNAIRDGYAQLITLLAPTGSTPALSMPTRGRPKGSGSRGKGQSKGKSGVLFRAVEYCRWLEEGRDALREEVLRVEAAAAGRH	219	NW_006267344.1
AbbHLH01	AGABI2DRAFT_114029	lcl|NW_006267344.1_cds_XP_006454278.1_528 [locus_tag=AGABI2DRAFT_114029] [db_xref=InterPro:IPR001092,JGIDB:Agabi_varbisH97_2_114029,GeneID:18076414] [protein=hypothetical protein] [protein_id=XP_006454278.1] [location=complement(1421854..1422513)] [gbkey=CDS]	CDS	ATGGCGTCTCCTCCCCTCTCCCCCCACGACTTTGACTTTGCGTCCTTCAACCCCAATCTCCCCACTCTCTTCCCCAACCCACCTGCCCTCCCCGCATCTGCCGAGCTCTTTTCCTCTGCAGAGACAGACCACCTCCTCGGCTTTCTCGACAACTTCAACGACGCTGCCTGGGGTCTCACCCCCGACTCACAGCCCTACGATGTCTACGATGCCCTCGCCCCCTACTCCAATCCTCACCTCAACACCACCCCAAGACCATCCACCTCTGCGTTTGGAGTGCCCTCTGAATCTCCCCCATCCATCTCCTTTTCTCCGTCCGCAGGCACAAAAAATGCCAATGCATCACGGTCCAAAGCCCTCCTTTCCACTCCACAAAAGCGTCTCAACCATATCATGTCA…	660	NW_006267344.1
AbbHLH02	AGABI2DRAFT_116501	XP_006459538.1 hypothetical protein AGABI2DRAFT_116501 [Agaricus bisporus var. bisporus H97]	Protein	MDLLSPQESHAFQAFLSSMDYTDLSPTEWAMLNGPNQPDDGDIFPRSSQALAKATKDLMSGRWDSFSQQLQESNPNQPHLQHSNDYGSHRSRCETFPFLNPKSHLQQPALSLSPHTHDFRSQLASSSETSTTTTPASPHPPFNFPDQTLSHSIQLPQAQLHQSLSRHRRASSPTAKRSSVTHTVKRRKPSPSTTPSVASLAKQSLLSPSQKKANHIQSEQKRRANIRRGYEALCDTVPALRDAIREEEEGEVRMSQLESGSSGKSSRSKRKRRDGGGDGDKMDGRAGPRSENVVLSKTIEYIHDLINERSALLTRLQRAKMALSAGHPALETTCVPLWEREWKGGEGKFIGDGVDDEDENNEDGCDSS	368	NW_006267366.1
AbbHLH02	AGABI2DRAFT_116501	lcl|NW_006267366.1_cds_XP_006459538.1_3103 [locus_tag=AGABI2DRAFT_116501] [db_xref=InterPro:IPR001092,JGIDB:Agabi_varbisH97_2_116501,GeneID:18076808] [protein=hypothetical protein] [protein_id=XP_006459538.1] [location=complement(join(2007366..2007580,2007637..2008528))] [gbkey=CDS]	CDS	ATGGACCTCCTCTCGCCCCAAGAGTCGCATGCCTTTCAGGCCTTTCTCTCCTCCATGGACTACACTGATCTCTCACCGACTGAATGGGCTATGCTCAACGGCCCCAACCAACCCGACGACGGCGACATCTTTCCCCGCTCATCGCAGGCCCTAGCCAAGGCTACTAAGGATCTTATGTCAGGGCGTTGGGACTCTTTCTCGCAGCAACTGCAAGAGTCCAATCCCAACCAACCACACCTTCAACATTCAAATGACTATGGATCCCATCGTTCCAGATGCGAAACTTTTCCGTTTCTCAATCCGAAATCACATCTCCAACAGCCTGCGTTGTCACTCTCACCTCACACACACGACTTTCGTTCGCAATTAGCTTCGTCTTCGGAAACGTCGACGACGACT…	1107	NW_006267366.1
AbbHLH03	AGABI2DRAFT_180441	XP_006455309.1 hypothetical protein AGABI2DRAFT_180441 [Agaricus bisporus var. bisporus H97]	Protein	MSHATNSVYAASCNLPRRAKRPRNDISPAAAVSPTQPRPLLPALSLRPSSSNTSSASPTLPSTSESTVSNPPGKRGRKPGPLSRSAREAQRRLNHSIIEKARRTKINNALATLKELVPPDYGRKAKQQDLTSDEEDDSDNDDGDGDYGDGKKKSKAKPTRRKEEREREYKLEVLVRTVAYMQDLLQRVAKLEQDSAVCHKCGSLTTEENPTQPEPSTEALATLCTTSPSTDPSDAEDRGRTKRARLVPSRHPEPAEFTAASPLGGAFGDSTIFPPSELYAKESTLDSKNPSSSSISRHHLINNNGNR	307	NW_006267345.1
AbbHLH03	AGABI2DRAFT_180441	lcl|NW_006267345.1_cds_XP_006455309.1_8052 [locus_tag=AGABI2DRAFT_180441] [db_xref=InterPro:IPR001092,JGIDB:Agabi_varbisH97_2_180441,GeneID:18080028] [protein=hypothetical protein] [protein_id=XP_006455309.1] [location=join(846099..846912,847605..847638,847778..847853)] [gbkey=CDS]	CDS	ATGTCTCATGCCACCAATAGCGTCTATGCTGCCAGTTGCAATCTCCCGAGGCGAGCTAAACGCCCTCGGAACGACATCAGTCCAGCTGCCGCAGTCTCTCCTACTCAGCCAAGACCACTTTTGCCTGCCTTATCTTTAAGGCCTTCTAGCAGCAACACTTCTTCTGCGTCTCCCACTCTGCCGTCTACCTCAGAGTCGACTGTTTCCAACCCTCCCGGTAAACGTGGCAGAAAGCCCGGACCCCTCTCCCGTTCTGCGCGGGAGGCCCAACGGCGATTGAATCATTCAATCATCGAGAAAGCTCGTAGGACAAAAATAAACAATGCTCTGGCGACATTGAAAGAACTCGTGCCACCTGATTACGGCAGGAAGGCAAAACAACAGGATCTGACTTCGGAC…	924	NW_006267345.1
AbbHLH04	AGABI2DRAFT_182895	XP_006457741.1 hypothetical protein AGABI2DRAFT_182895 [Agaricus bisporus var. bisporus H97]	Protein	MALTLPPSPASGNSSGSDAEAPHTPSTPNSQQESNTQQQNSQSANPSSPTNPSQVKRKPSRRANTAERRATHNAVERQRRETLNGRFLDLAALLPNLSQIRRPSKSSIVNSSIAHIHASRRHRFLAARELRMLKHEADALRREVNEWRDRSAIPRVEEPVRSEAFTMVLSGELEVIAAVLGEEDGEEDNDYAGYEDEYSNVAPSHGIARVHSHHANSLSPMEEMDDPRVTSMMKTGHGFAHNIPSGPAGNGLPLAHILPRPSANASMISSPTSFEGPNMYDTPHGFGGTPTGAGFMQQSQQSMEAEKMAAWYGAQSQQQMMAQQRSLYTPPATSHGSNGNNGNGSNGSVSPINGNPASHGGSKPPSPASTNPFSDPSQAFFAANMSRQQGYSSDDGSAG…	529	NW_006267355.1
AbbHLH04	AGABI2DRAFT_182895	lcl|NW_006267355.1_cds_XP_006457741.1_1321 [locus_tag=AGABI2DRAFT_182895] [db_xref=InterPro:IPR001092,JGIDB:Agabi_varbisH97_2_182895,GeneID:18080312] [protein=hypothetical protein] [protein_id=XP_006457741.1] [location=complement(join(135051..136376,136435..136698))] [gbkey=CDS]	CDS	ATGGCCTTGACACTCCCACCCTCCCCTGCTTCGGGCAATTCCTCCGGCTCGGATGCAGAAGCACCCCACACCCCCTCTACTCCTAACTCCCAGCAGGAAAGCAACACACAGCAGCAGAATAGCCAATCGGCCAATCCTTCTTCACCTACGAATCCTTCTCAAGTCAAGCGCAAGCCCAGCAGGCGAGCCAACACTGCCGAGCGCCGCGCAACTCACAATGCAGTCGAACGCCAGCGTAGAGAGACTCTGAATGGTCGTTTTCTTGATCTCGCGGCCCTCTTACCCAATCTCTCGCAGATTCGTCGTCCTTCTAAATCCTCTATCGTCAATTCGTCAATCGCGCATATACATGCTTCTCGGCGTCATCGTTTCCTTGCTGCCCGCGAGCTTCGCATGTTG…	1590	NW_006267355.1
AbbHLH05	AGABI2DRAFT_187173	XP_006463640.1 hypothetical protein AGABI2DRAFT_187173 [Agaricus bisporus var. bisporus H97]	Protein	MHGGFDAFRKFAAPDDFDDDMAALTGYPPRSTHNIFDISLQSHEPFTSSMRYEPHPFALNRHSPSRSRSRSRPPSAPRPTRARRGNSVSSTSSPPPARPQAILIPGTHSHHRLAASLGGGNAVGSQAWFMNSHSSPSDFSLPTPDSMHSHHHNYTPFSLNSPTDMHLPPLSHHPIPQSVPKDPIGPNGTIINGINGLGINMSSPSSPPQSLTVVQSSAEKQAAIANEKRRRRRESHNAVERRRRDNINEKISELATLIPECMLDVGANGPNLDDPLLSPISPIDGSNLILKKEDQELSTSSPANETGIVKANKGMILRKSVEYIRYLQQLVTAQGARNRELESELKMYRSSGTGSDVAESESSHHMVLASESTTANTGSFNGFTLPPTHEDDELMVEEG…	472	NW_006267372.1
AbbHLH05	AGABI2DRAFT_187173	lcl|NW_006267372.1_cds_XP_006463640.1_7204 [locus_tag=AGABI2DRAFT_187173] [db_xref=InterPro:IPR001092,JGIDB:Agabi_varbisH97_2_187173,GeneID:18080780] [protein=hypothetical protein] [protein_id=XP_006463640.1] [location=complement(join(80598..81220,81273..82068))] [gbkey=CDS]	CDS	ATGCACGGCGGATTCGATGCCTTTCGCAAGTTTGCTGCCCCAGACGACTTTGACGACGACATGGCCGCGTTGACCGGATATCCTCCTCGCAGCACCCACAACATCTTTGACATCTCTCTCCAATCCCACGAGCCATTCACGTCGTCCATGCGCTACGAGCCTCATCCCTTTGCGCTCAACAGGCACTCTCCTTCTCGTTCTCGCTCCCGGTCTCGTCCTCCTTCTGCCCCTCGTCCCACCCGCGCACGCCGCGGCAACAGCGTCAGCAGCACCTCCTCTCCACCCCCCGCACGCCCCCAGGCCATCCTCATCCCAGGCACGCACTCCCACCACCGTCTCGCTGCCAGTCTCGGCGGCGGAAATGCTGTGGGCAGCCAGGCCTGGTTCATGAACTCCCAC…	1419	NW_006267372.1
AbbHLH06	AGABI2DRAFT_189489	XP_006454972.1 hypothetical protein AGABI2DRAFT_189489 [Agaricus bisporus var. bisporus H97]	Protein	MDQHPMQDDSSIPPPTYGFYPTEQDPSSYNMSAYNGHMPYHVVHPNPPQRQQQLVSDLQPAGLHPYPNIPLIPHQFHHANVYSSSPPHGSLPLSNSPPPPSPPEMYDPLSPPISGSDTSADGLYHHSNHSNSSSINSPAPSRANSLVHRTNVRYNPTPSPTSSSGRRRSRSRDSDEEDPMGLAAYNHPAVENLAHTRKEATRRQRIEAEQRRRDELRDGYAKLKDALPVSNQKSSKVSLLERATNHIMLLEKTNQDLKARINALEQEMARLRGINEKISLGSTDLVPSVFEGKTLAVTDASALTPPASAHVKLQLSTPERPSSAVPSEHEQL	332	NW_006267344.1
AbbHLH06	AGABI2DRAFT_189489	lcl|NW_006267344.1_cds_XP_006454972.1_445 [locus_tag=AGABI2DRAFT_189489] [db_xref=InterPro:IPR001092,JGIDB:Agabi_varbisH97_2_189489,GeneID:18081147] [protein=hypothetical protein] [protein_id=XP_006454972.1] [location=join(1210891..1211038,1211101..1211679,1211736..1212007)] [gbkey=CDS]	CDS	ATGGACCAACATCCCATGCAAGACGACTCTTCGATTCCACCGCCGACATACGGTTTCTATCCAACAGAGCAGGACCCTTCCTCCTACAACATGTCTGCGTACAATGGACACATGCCCTACCACGTCGTTCACCCCAACCCTCCGCAACGCCAGCAGCAGCTCGTCTCAGACCTGCAGCCAGCAGGGTTGCATCCATACCCCAACATTCCTCTGATACCTCATCAATTTCACCACGCCAACGTGTATTCGTCCTCGCCGCCTCATGGCTCCCTGCCCCTTTCAAATTCTCCCCCACCCCCTTCCCCACCCGAGATGTATGATCCTCTCTCCCCACCTATATCCGGATCAGACACCTCGGCGGACGGACTTTACCACCACTCCAACCACTCAAACAGCAGC…	999	NW_006267344.1
AbbHLH07	AGABI2DRAFT_189491	XP_006454197.1 hypothetical protein AGABI2DRAFT_189491 [Agaricus bisporus var. bisporus H97]	Protein	MSSSQLLSLDFETKAPSYMDSMDPSFSYMENGGLEYLQYPPQSPTTFELSVGLPSSSPLAFNNALTLSGEYTYSPSFNTASPERSYTPPEGPSLSPPALSYNLSGGDVVPEVPSGRHSRNSSAGSAAGVSYAATVPRSHRFNPIGVAANRPTLRARRRSSKTSDDGHIEAAGLDAEEEDDEEFQPPPLANSQANNDARRETIRKQRIESEQRRRDELRDGYTRLKENLPTSNQKSSKVSLLDRATSHIRYLETVKEQLEMRLKAAETEVHRLRGLNETLMLNSAQRQIAGPSSLASQF	298	NW_006267344.1
AbbHLH07	AGABI2DRAFT_189491	lcl|NW_006267344.1_cds_XP_006454197.1_447 [locus_tag=AGABI2DRAFT_189491] [db_xref=InterPro:IPR001092,JGIDB:Agabi_varbisH97_2_189491,GeneID:18081149] [protein=hypothetical protein] [protein_id=XP_006454197.1] [location=join(1216912..1217068,1217126..1217558,1217612..1217751,1217804..1217970)] [gbkey=CDS]	CDS	ATGTCTTCCTCCCAACTTCTGTCTCTCGACTTTGAGACCAAGGCCCCGTCCTACATGGACTCCATGGACCCCTCTTTTTCCTACATGGAAAACGGTGGCCTCGAGTATCTCCAGTACCCTCCCCAGTCTCCTACTACCTTCGAGCTCTCTGTTGGTCTTCCATCTTCCTCACCCCTCGCATTTAACAATGCATTGACTCTGTCAGGGGAATATACATACTCGCCTTCTTTCAATACTGCGTCTCCGGAACGTTCATATACACCTCCCGAGGGACCCAGCCTCTCTCCTCCCGCTCTGTCGTACAATCTCAGTGGCGGTGATGTTGTCCCAGAGGTACCCTCAGGCCGGCATTCACGCAACAGTAGCGCTGGCTCTGCCGCCGGCGTTTCTTATGCCGCC…	897	NW_006267344.1
AbbHLH08	AGABI2DRAFT_191870	XP_006460103.1 hypothetical protein AGABI2DRAFT_191870 [Agaricus bisporus var. bisporus H97]	Protein	MRRHSIATGQHPHPHPILPPVAHGIKRKLSMERSVFAPVGEEPDSQLVGPGVPSVMEVDPEPPAPKRRGSAIDTQRIAQLSLNDRRGSTDSRGPSVPWWNERRDSVSNPSSSGYSYSGRDSPHGRLPTSIAAFSWPGSQSSDPSTPTPNGTEPNTPNIPRQFDASPSNTIPPLNYPPDRRMSVPDTLISPSGAYENFRSRSRPPSRQSHFAEPVTRANSVQDSANAAGQHPGFSLGKKDLSATPYSRSPELRVSHKLAERKRRKEMKDLFDELRDQLPADRGMKASKWEILTKAIDFVVNLKQSHQDMVREIDRLRQELDIARGGSGSISSFQPPNPHVVYGQNPIVSSQGSHLQPPLPGPSQLPLPRQSTQNTYPSITSSPPHPSPNGGFHRPDGTSP	399	NW_006267367.1
AbbHLH08	AGABI2DRAFT_191870	lcl|NW_006267367.1_cds_XP_006460103.1_3667 [locus_tag=AGABI2DRAFT_191870] [db_xref=InterPro:IPR001092,JGIDB:Agabi_varbisH97_2_191870,GeneID:18081943] [protein=hypothetical protein] [protein_id=XP_006460103.1] [location=complement(join(1021947..1022266,1022320..1023199))] [gbkey=CDS]	CDS	ATGCGCAGACACTCCATTGCCACTGGCCAGCATCCCCATCCCCACCCTATCCTTCCCCCGGTTGCGCATGGTATCAAGCGCAAGTTGTCCATGGAGCGTTCCGTCTTTGCCCCCGTTGGCGAAGAGCCTGACTCACAACTAGTCGGCCCCGGCGTCCCCAGCGTCATGGAAGTGGATCCAGAACCCCCTGCCCCCAAGCGACGGGGGTCCGCCATAGACACCCAGCGGATAGCCCAGCTCAGTCTCAACGACAGGCGTGGCTCCACAGACTCCCGAGGTCCATCCGTCCCTTGGTGGAATGAACGCCGCGACTCTGTTTCCAATCCCTCCAGCTCAGGATACAGCTACTCTGGTCGAGATTCTCCGCATGGCCGGCTCCCTACGAGCATCGCGGCTTTC…	1200	NW_006267367.1
AbbHLH09	AGABI2DRAFT_76369	XP_006455656.1 hypothetical protein AGABI2DRAFT_76369 [Agaricus bisporus var. bisporus H97]	Protein	MAPTNQASQDPGLAQPPSNPPQVQASQPQAGVPPTIPPASDMSNVHLTGGFDQNQIMSLLRHLPNVFGKLTEQGPKEDAAQALSNLAAHPGFSPAAVQAVHYPTSTGLPGINDPGPSSHPRGPPNLGQLSAVALQATPATVQQSRPEGSPTDERTAQQLQQQVAQAVQAATGGSPGDKPPSPTSPGGGSSSGSRRRNPAMGSDEWTRQRKDNHKEVERRRRGNINEGINELGRIVPSGNGEKAKGAILARSVQYIHHLKENEARNIEKWTLEKLLMDQAMGDLQNQLEEVKRMWEEERNARQRLEMEVESLRNSAANGVASALPPPAASGTNVGEQTNGTATANGDGDRDGKRQRTD	357	NW_006267346.1
AbbHLH09	AGABI2DRAFT_76369	lcl|NW_006267346.1_cds_XP_006455656.1_8400 [locus_tag=AGABI2DRAFT_76369] [db_xref=InterPro:IPR001092,JGIDB:Agabi_varbisH97_2_76369,GeneID:18086607] [protein=hypothetical protein] [protein_id=XP_006455656.1] [location=join(306829..307035,307289..307720,307782..308138,308202..308279)] [gbkey=CDS]	CDS	ATGGCTCCCACAAACCAGGCTAGCCAAGACCCTGGCCTTGCGCAGCCTCCTTCCAATCCTCCGCAAGTGCAAGCATCACAACCTCAAGCAGGCGTACCACCTACCATTCCCCCAGCTTCAGATATGTCCAACGTTCACCTCACCGGTGGCTTCGATCAGAATCAGATTATGTCTCTACTTCGCCATCTACCCAATGTCTTTGGCAAGCTCACAGAACAAGGCCCGAAAGAAGATGCTGCTCAGGCTCTTTCGAACCTGGCTGCGCATCCCGGTTTTTCCCCGGCAGCTGTCCAGGCTGTTCACTATCCAACCTCGACTGGACTACCGGGCATCAACGACCCTGGACCATCCTCCCACCCCCGCGGCCCTCCCAATTTGGGTCAATTAAGTGCTGTTGCT…	1074	NW_006267346.1
Coprinopsis cinerea
CcbHLH01	CC1G_00473	XP_001829294.2 hypothetical protein CC1G_00473 [Coprinopsis cinerea okayama7#130]	Protein	MDQQQGQGHHNMGDEHGSMPGGYFYGGQDEQQYNLAYNPGMAYNPAVAQHAPQTRSLDLHQQPIQQYHNHIPLLPAHQYQANVFPGSSPHGALPVTGTPPPPSPDLNMYDHPLSPPVSGSETSADGLYHHSNSSGANSPVSSRANSLVHRTARYNPTPSPTSSAGRRRGRSHDSDEEDNMGVAFVENLAHSRKEATRRQRIEAEQRRRDELRDGYARLKEVLPISNQKSSKVSLLERATNHIIALEKANKELEDRIAALEAEMQRLRGVNEKISLSANNTPSPAHPNTRPLSPPPEGQPVAGHSLTSVKGQQPPSEHSSPSASENGY	327	NW_003307544.1
CcbHLH01	CC1G_00473	lcl|NW_003307544.1_cds_XP_001829294.2_1175 [locus_tag=CC1G_00473] [db_xref=GeneID:6005722] [protein=hypothetical protein] [protein_id=XP_001829294.2] [location=join(3000645..3000807,3000876..3001424,3001480..3001751)] [gbkey=CDS]	CDS	ATGGATCAACAGCAAGGCCAAGGGCACCACAACATGGGAGATGAACATGGGTCAATGCCTGGTGGCTATTTCTACGGTGGACAAGATGAGCAACAGTATAATCTCGCTTACAATCCGGGGATGGCCTACAACCCTGCTGTAGCTCAACACGCCCCCCAAACGCGCTCCTTAGACCTGCATCAGCAGCCAATTCAGCAATATCACAATCATATTCCGTTGCTGCCTGCACATCAATACCAGGCAAACGTGTTTCCAGGATCCTCGCCTCATGGCGCCCTGCCCGTTACCGGCACCCCTCCGCCACCCTCCCCAGACCTTAATATGTATGACCACCCTCTGTCTCCTCCTGTCTCCGGATCAGAAACATCAGCAGACGGTCTATACCACCACTCGAATAGT…	984	NW_003307544.1
CcbHLH02	CC1G_00475	XP_001829296.1 hypothetical protein CC1G_00475 [Coprinopsis cinerea okayama7#130]	Protein	MSSQLISSMDFESSKPAYMEPVEFSYMDSGLEAYLQYPQSPSFGVGIGLPATSSPIAFNSLNLSGSAGAYTYSSMGPSSPARPYTPPDGASISPHTLTYDLSGAELASDPSSGRVSRGSGRSSPAPSAASPGPNYSTVPRSHRFNPISAPASSRPTLRHKRRASRTDDTDDEDEDFQPPAPAGSADSRRETIRKQRIESEQRRRDELRDGYARLKETLPSSNQKSSKVSLLERATGHIRYLETVKDQLELRLKSAEAEVHRLRNVNEALMLGAASQRAQASGLVASF	287	NW_003307544.1
CcbHLH02	CC1G_00475	lcl|NW_003307544.1_cds_XP_001829296.1_1177 [locus_tag=CC1G_00475] [db_xref=GeneID:6005724] [protein=hypothetical protein] [protein_id=XP_001829296.1] [location=join(3009431..3009575,3009632..3010046,3010102..3010241,3010299..3010462)] [gbkey=CDS]	CDS	ATGTCCTCGCAACTTATCTCCTCCATGGACTTTGAATCCTCCAAGCCCGCCTACATGGAACCCGTCGAGTTCTCATACATGGACTCTGGCCTTGAAGCCTACCTCCAATACCCGCAGTCTCCCAGTTTCGGTGTTGGCATTGGCTTGCCTGCCACTTCCTCCCCCATTGCGTTCAACTCTTTGAACCTTTCCGGAAGTGCCGGAGCCTACACATACTCGTCTATGGGTCCCTCTTCCCCCGCCCGCCCCTATACTCCTCCTGATGGCGCCAGCATTTCCCCCCACACCCTCACCTACGACCTCAGCGGTGCCGAACTTGCCTCGGACCCCTCGTCGGGTCGCGTAAGCCGTGGCAGCGGTCGCTCGTCACCTGCCCCCAGTGCTGCATCCCCCGGCCCC…	864	NW_003307544.1
CcbHLH03	CC1G_00538	XP_001829359.1 hypothetical protein CC1G_00538 [Coprinopsis cinerea okayama7#130]	Protein	MASPVLQPPVPFADFEFSFDPTLSNLFPNPPPLPSSAELFSQTETSDLLGFLDTFGDLSWDLNSTDFIAPEPAPCSPQSYAPYSNPHLNSTPDPSTSTRPRPSTRSGGATRGSYVSPPPPHDQQPFAFDQSPPASAGVEATPTQQSQQPSQQQAQSGQQQQQRASSVTRTSKALLSTPQKRLNHIMSEQKRRNAIRDGYAQLIALLAPAGSAPGIGMPTRGRPKGSGSRGKGQSKGKSGVLFRAVEYCKWLEEGRDSLREEVIRVEAAAGIVQAS	275	NW_003307544.1
CcbHLH03	CC1G_00538	lcl|NW_003307544.1_cds_XP_001829359.1_1243 [locus_tag=CC1G_00538] [db_xref=GeneID:6005788] [protein=hypothetical protein] [protein_id=XP_001829359.1] [location=complement(3183095..3183922)] [gbkey=CDS]	CDS	ATGGCTTCTCCAGTCCTCCAACCGCCTGTCCCCTTCGCTGACTTTGAGTTCTCCTTCGATCCAACTCTCTCAAATCTCTTCCCAAATCCACCACCTCTACCCTCGTCTGCAGAACTCTTCTCCCAGACAGAAACCAGCGACCTCCTCGGTTTTCTCGACACTTTTGGTGATCTTTCCTGGGACCTCAATTCGACAGACTTTATCGCACCAGAGCCGGCTCCATGCAGTCCTCAGTCCTATGCGCCCTACTCGAATCCACATCTAAACTCAACACCAGACCCATCGACCTCGACGCGGCCGAGGCCTTCGACGCGTTCTGGAGGGGCGACGAGAGGTTCCTACGTCTCTCCACCACCACCTCACGACCAACAACCATTCGCGTTTGATCAGTCTCCTCCA…	828	NW_003307544.1
CcbHLH04	CC1G_01657	XP_001833980.2 hypothetical protein CC1G_01657 [Coprinopsis cinerea okayama7#130]	Protein	MASAAPEQQQPQQQQQPPAVPPPPPAPAQATAAAAAPPVPQPAPGTAPYEYQQQLFNGITGIEPNALLKILRSLPGVFPSVSGSDIRTFTGVRRGLVSPPHVMLMTAFRDHGRTEHGHGEIWTSGLHLDPANQKQDAAQALSNLSQYPQQGLQYPPPAGIPGINEPGPSSHPRGPPTLNQLTAAVAMQVAPTPVQGQQPPADGAGKPPTQPAPVPTDPNAQASTSAQPAQPPPQPAPAATPAPTTTGGRRQRNPAIGTDEWARQRKDNHKEVERRRRGNINEGINELGRIVPNGTGEKAKGAILARAVQYIHHLKENEARNIEKWTLEKLLMDQAMGDLQAQLEEVKRLWDEERTARQRLEAELELLRGRQSAAPKDEATAAGTKRRSEEEGGEAPAAS…	417	NW_003307535.1
CcbHLH04	CC1G_01657	lcl|NW_003307535.1_cds_XP_001833980.2_10924 [locus_tag=CC1G_01657] [db_xref=GeneID:6010484] [protein=hypothetical protein] [protein_id=XP_001833980.2] [location=complement(join(599327..599773,599832..600257,600323..600460,600525..600767))] [gbkey=CDS]	CDS	ATGGCATCGGCTGCACCAGAACAACAACAGCCACAGCAGCAACAGCAACCTCCCGCTGTTCCACCTCCTCCCCCCGCACCCGCACAGGCCACAGCAGCTGCAGCGGCGCCTCCTGTGCCTCAGCCTGCACCGGGAACGGCACCATACGAATACCAGCAACAACTATTTAATGGCATCACTGGGATTGAGCCTAATGCCTTGCTGAAGATCCTGCGATCTCTTCCTGGAGTGTTTCCTTCTGTAAGTGGCTCAGATATTCGCACCTTCACCGGCGTCCGTCGCGGACTTGTGTCTCCCCCACACGTGATGCTAATGACCGCGTTCCGCGACCACGGGCGCACAGAGCACGGTCACGGGGAGATCTGGACATCTGGACTGCATCTTGATCCTGCGAATCAG…	1254	NW_003307535.1
CcbHLH05	CC1G_02468	XP_001832206.2 hypothetical protein CC1G_02468 [Coprinopsis cinerea okayama7#130]	Protein	MSVPGQTAGLSSGHHRTGNPHPELGQQPPHDSSSSNSQSSRNNNGSLAINMNHLGSHHGGSNPNGTSSAATSPMFPPSSPMQPSSPNTQLTMQLLGNLMQMQGLDGGFALPSSAVPINSNSSGASDSGSNTYGIMSPFDMQQQQQQQQQSSTNNPNPSSQNMLSSPTTFMGAGQNLPQSILEQQIKLQQLQQLQQLQNQIFQQQMALISSSPILSKTAPLDVNQQFQSNSSDQSQNGNYLPTPGPSTELRPQQQSMEFVSPMILNNSYMESESPNNTHNPNQRQQHSHSQSHTPSPMITSTYHPHDDAFSQPLPPPMAPQASMDYSQSHSNLHRGIASAPEHLAFDIRSGREFDLDVSPLTSPWLGAYGATPSNMRMSSHRMDTRGMGTNERASNGNKR…	778	NW_003307536.1
CcbHLH05	CC1G_02468	lcl|NW_003307536.1_cds_XP_001832206.2_10147 [locus_tag=CC1G_02468] [db_xref=GeneID:6008690] [protein=hypothetical protein] [protein_id=XP_001832206.2] [location=complement(join(895948..896558,896755..897750,897809..897926,897987..898598))] [gbkey=CDS]	CDS	ATGTCTGTCCCAGGTCAAACCGCAGGTCTCTCAAGCGGGCATCACAGAACAGGCAATCCACACCCAGAATTAGGTCAACAACCTCCCCACGACTCCTCTTCTTCAAATTCACAGTCTTCTCGCAACAACAACGGATCTCTGGCGATAAATATGAACCATTTGGGCTCGCACCATGGCGGGAGTAACCCCAACGGCACGTCTTCAGCAGCGACGAGTCCAATGTTCCCCCCGTCGTCGCCTATGCAGCCTTCGAGTCCCAATACCCAGTTGACAATGCAGTTGTTGGGCAATTTGATGCAGATGCAGGGGCTGGATGGGGGGTTCGCATTGCCATCTTCGGCTGTCCCCATCAACTCCAATTCGAGTGGTGCATCGGATAGCGGTTCGAATACGTATGGA…	2337	NW_003307536.1
CcbHLH06	CC1G_05514	XP_001838961.1 hypothetical protein CC1G_05514 [Coprinopsis cinerea okayama7#130]	Protein	MSTDLGLDPSDPLNLLLHNSQNTDSNMEESGVSQNDGASPPDWAQLSSLWDGTDSGVGSLKPYPDLMDFSELNTLPMDMDFNPAMALEPGSLNSFNPSIHFSYEEAQAFQNVSAEMIPPQFSFTFQAALNASDSSFSSSAPSLSPPESPNKERRLSVASSSSSSGVSLSPVLESLASPSSSTSYASSDAPSPPSVKAEPKGSPASKPLDPAAEIAEAVRQSAGVMLAVPMSADLSSQVLAQSIAMAAQNKPSLPRMPRSTPRSPISSSSSAASTPPPATPPMSQALPNKLTIDAKPISTASSSSSSSSLSTPTNAMPPLASATSTTGTRPKTSHTTIERRYRTNLNARIQSLRMAVPALRVLEDRDGGNGKKIKKNLKDGVYLKGAGIGIDTEDGTTVD…	1061	NW_003307534.1
CcbHLH06	CC1G_05514	lcl|NW_003307534.1_cds_XP_001838961.1_11995 [locus_tag=CC1G_05514] [db_xref=GeneID:6015556] [protein=hypothetical protein] [protein_id=XP_001838961.1] [location=join(1414055..1414793,1414847..1416322,1416376..1417346)] [gbkey=CDS]	CDS	ATGTCGACAGATCTTGGGTTGGACCCTTCAGATCCCCTCAACCTTCTTCTCCACAATTCACAAAACACAGACTCGAATATGGAGGAATCGGGGGTTTCCCAGAACGACGGCGCCAGCCCCCCAGACTGGGCACAGCTGAGCTCGCTGTGGGACGGCACAGACTCTGGTGTTGGCTCCCTCAAGCCATACCCGGATCTCATGGACTTTTCAGAGCTTAATACGCTCCCAATGGATATGGACTTCAACCCAGCAATGGCGCTAGAACCGGGTAGCCTCAACTCATTCAACCCAAGCATCCATTTCTCGTACGAGGAAGCCCAGGCATTCCAGAACGTCTCAGCAGAGATGATTCCACCCCAGTTCTCATTCACCTTCCAAGCCGCCCTCAACGCCAGTGAC…	3186	NW_003307534.1
CcbHLH07	CC1G_06940	XP_001837734.2 hypothetical protein CC1G_06940 [Coprinopsis cinerea okayama7#130]	Protein	MVGQEVDKERYAGSCNPSRRAKRTPAASTSHMASDHDNVPKATPILPKGQPPLPADSPMDTSSAPSTASAAPAPAKRGRKPGPLSRAAREAQRRLNHSIIEKARRTKINEALATLRELVPLDYGQPKPTNPPESDEEGDGEYRPGSSKPKKQGKEEKKEKEFKLEILVRTVAYMKELISRVGDLEANPPQPQPQPSSSSPLCPNCAAPSTASRKRPREEGDMGAPSDRAVRRARRDSYISVAGETLSPIPSPLQAPFSSRPSSSRHPSLDGPLPPISSWLLDSESDSRILPHRDSHPKPPSSYLPSPPSSTQFDPVRPTHVPPSLNLDHPSSSASTSSLTSPTRTMEDESAATLLLHIAGGTSPAFRPTLEDSDSISALPITRRLSLSEVRTYSSSSVE…	439	NW_003307539.1
CcbHLH07	CC1G_06940	lcl|NW_003307539.1_cds_XP_001837734.2_7369 [locus_tag=CC1G_06940] [db_xref=GeneID:6014296] [protein=hypothetical protein] [protein_id=XP_001837734.2] [location=complement(647043..648362)] [gbkey=CDS]	CDS	ATGGTCGGTCAGGAAGTCGATAAGGAACGCTATGCAGGTAGTTGCAACCCTTCTCGCCGCGCGAAACGTACACCCGCTGCATCGACTTCACACATGGCTAGTGACCACGACAACGTCCCCAAAGCGACGCCTATCCTACCCAAAGGACAACCCCCTTTGCCTGCCGACTCCCCTATGGACACCTCATCAGCACCTTCGACTGCGTCAGCCGCCCCAGCTCCTGCCAAACGCGGTAGGAAGCCAGGACCTCTGTCTCGTGCTGCACGGGAAGCACAGCGCCGCCTAAACCACTCGATCATCGAGAAAGCTCGTCGAACCAAGATCAATGAGGCGTTGGCCACCCTCCGGGAATTGGTTCCTCTCGACTATGGTCAACCAAAGCCAACCAACCCTCCTGAA…	1320	NW_003307539.1
CcbHLH08	CC1G_11173	XP_001838730.1 hypothetical protein CC1G_11173 [Coprinopsis cinerea okayama7#130]	Protein	MMESLLTPAESMAFQSFLSSVDNSQPPGDWATYASQFSGEVRKNNHDLLNLDSLPSPQGNDTLTQATKDLMSLDDGMWGDNRMVLDHSQSQPQQQHSFYDHLGQLQHPHPHQQHQHQQQQQHQHQQPLQIQSPQPMAFPTAHDAFPFLNNSKSQLQQQDFFQQQQQLQQPYPHDPIQHFNYPSQSFHHGNQLNGSSINGVGISFGTQQQHQPPQPTQPQQAHIPPAISHTHSQSSVTSSSTAGAPSKRPIRAASLSSASSPAAGPSSTAKRGSRSSSSQSPNRSGPPSKPALLSPSQKKANHIQSEQKRRANIRRGYEALCETVPALREAIREEEEEAKAAALAAAAGLPPKSKSAKKRSGKKKEGEEGSKDKIDGRAGPRSENVVLSKTIDYINDLLA…	478	NW_003307541.1
CcbHLH08	CC1G_11173	lcl|NW_003307541.1_cds_XP_001838730.1_4962 [locus_tag=CC1G_11173] [db_xref=GeneID:6015324] [protein=hypothetical protein] [protein_id=XP_001838730.1] [location=join(1431182..1432349,1432447..1432715)] [gbkey=CDS]	CDS	ATGATGGAGTCCCTTTTGACCCCAGCCGAATCTATGGCCTTCCAATCTTTTTTGTCGTCCGTCGACAACTCGCAACCACCTGGGGATTGGGCGACTTATGCCTCGCAGTTCAGTGGCGAGGTCCGGAAGAACAACCATGATCTCCTTAACCTCGATTCTCTACCCTCGCCGCAGGGGAACGATACTTTGACTCAGGCCACAAAGGATCTCATGTCGCTGGACGATGGCATGTGGGGTGACAACCGGATGGTCCTCGACCATTCTCAGTCTCAGCCCCAGCAGCAACATTCCTTCTACGACCATCTAGGGCAGCTCCAGCATCCCCATCCCCACCAGCAGCACCAGCACCAGCAGCAACAACAACACCAGCATCAGCAGCCCTTACAAATCCAGTCGCCT…	1437	NW_003307541.1
CcbHLH09	CC1G_14628	XP_002911197.1 hypothetical protein CC1G_14628 [Coprinopsis cinerea okayama7#130]	Protein	MKRKMSADRGIFAPVREDSMDHLVGPGVPNSMEVDGDAPASKRRGSALLPTHFNQMTLESRLDTRRNSVPSWVVNEGRRESAPSLFPPINHNPSLPPPISSNDPSSTHIPSFNHFSWANSSDRTSSRAPVNGNGTDHGTNRHVDTIGPLHPVPPFNFQPGRRMSVPDLAFGRSSRPISRPPSRQDTSSSSQSTSGAPTSNSQEGTPQPTTQPSKPKESTTPYSRSPELRISHKLAERKRRKEMKELFDDLRDHLPSDRGMKASKWEILTKAIEYVSQLKTSQQSLMTEVENLRRENESLRQGTMAGFGAPGGPPQVLVYGQGAPPFPSQFQPNSIQPSLPPPSGAPHHTHSTVNHVITQNGHRTDAGLPSS	371	NW_003307540.1
CcbHLH09	CC1G_14628	lcl|NW_003307540.1_cds_XP_002911197.1_6407 [locus_tag=CC1G_14628] [db_xref=GeneID:9380098] [protein=hypothetical protein] [protein_id=XP_002911197.1] [location=complement(join(1571519..1571823,1571880..1572690))] [gbkey=CDS]	CDS	ATGAAGCGCAAAATGTCGGCCGATCGAGGGATATTTGCTCCTGTGCGTGAAGACTCCATGGATCATTTGGTCGGCCCCGGTGTTCCCAACAGCATGGAAGTCGACGGTGACGCTCCAGCATCCAAACGGCGTGGGTCTGCGCTTCTTCCGACCCACTTCAACCAAATGACCCTCGAAAGCCGGCTCGATACTCGACGGAACTCTGTTCCAAGCTGGGTGGTGAACGAAGGACGTCGGGAGTCCGCACCTTCTCTATTCCCTCCCATTAACCATAACCCATCATTACCTCCCCCAATCAGCAGCAACGACCCTTCTTCAACTCATATCCCCAGTTTCAACCACTTTTCTTGGGCAAACTCATCGGACCGCACCTCTTCCCGAGCCCCTGTGAACGGAAAC…	1116	NW_003307540.1
CcbHLH10	CC1G_15737	XP_002910308.1 hypothetical protein CC1G_15737 [Coprinopsis cinerea okayama7#130]	Protein	MSYYTGTTPASAYKPQAQVRVEGFHMPSPGTPPGSSGTNNSAGSNNGANTTNSGGSLNDLFPHSFLPDAFRKFPPPAGSGEGSHDFNDDLVSLIGDRNGGPAGAGGGGGSGGGGGNTGASAGGGSGGAYEEGYHRPHNIFDVSSPIPVNSNHPNGAHNGPGSQPSSLHSPSTSLHDYQHHPPPHFNSTLPALNSSMRYEPPPENNPLTPSSPNVPPSSYHVPHNGFTRHTPSPSHSHPGSIPIDGRSRSRSRPPSSGAAGPGSATSAAMNALNSGGVGPARTTRPRRGSSISGTSPPPLHGRPHAIVIPGGSRPSHSNVVGSPINGSAGPGSNPWFMANGQTQYSTDYLPTPDPSSQSGYGHFSLSPPPQSSTNTGSDLSHHLPPLHHMAHSLPKSPME…	898	NW_003307534.1
CcbHLH10	CC1G_15737	lcl|NW_003307534.1_cds_XP_002910308.1_12066 [locus_tag=CC1G_15737] [db_xref=GeneID:9378633] [protein=hypothetical protein] [protein_id=XP_002910308.1] [location=join(1626550..1627583,1627636..1627666,1627723..1628365,1628432..1628633,1628688..1629474)] [gbkey=CDS]	CDS	ATGTCGTACTACACGGGCACGACCCCAGCGTCAGCGTACAAGCCTCAAGCTCAGGTGCGAGTCGAAGGGTTTCATATGCCATCGCCTGGGACGCCACCAGGTTCCTCAGGGACCAACAACTCTGCGGGCTCGAACAACGGCGCCAACACCACTAACAGCGGCGGCAGCCTCAACGATCTATTCCCGCATAGCTTCCTGCCCGATGCTTTTCGCAAGTTCCCGCCCCCAGCAGGCTCGGGCGAAGGCAGCCATGACTTCAACGACGACCTCGTGTCCTTGATTGGCGATCGAAACGGCGGGCCCGCTGGGGCTGGCGGCGGTGGAGGCAGCGGCGGCGGCGGGGGCAACACAGGCGCGAGCGCTGGCGGTGGCAGTGGAGGCGCTTACGAGGAAGGTTAT…	2697	NW_003307534.1
Lentinula edodes
LebHLH01	HHX47_DHR1001056	KAF8831950.1 hypothetical protein HHX47_DHR1001056 [Lentinula edodes]	Protein	MDSFDQPVPAEKSSPGLFTTRETDGLIRFFDEFDQNKVDQTPWDVKPEPVEQDVAWYGIDNMPQHEHGMSSNTTSYPSSHLDVPPNVSVFRRRSFPMQSASSSRMGRLSSRTHNVSQGNASRSSLMNRTPSVQFAHLNLTDVPPSYLNYSRRASLPSGSLVDHNYHASHVSELPLPRTKPLLSTPQKRLNHIMSEQKRRNAIRDGYAQLIALLAGPEGSHSVLVMPTRGRPKGSGAKGKQAKNGNEIEGAKGKSGVLYRAVEYCHWLEEGRDALKEEVERLEAAAGILSH	290	CM027197.1
LebHLH01	HHX47_DHR1001056	lcl|CM027197.1_cds_KAF8831950.1_1090 [protein=hypothetical protein] [protein_id=KAF8831950.1] [location=4953173..4954045] [gbkey=CDS]	CDS	ATGGATTCCTTTGACCAACCGGTACCTGCAGAAAAGTCGTCTCCGGGACTTTTTACTACTCGCGAGACGGACGGGCTCATAAGGTTTTTCGATGAATTTGATCAAAATAAAGTTGATCAAACTCCTTGGGATGTCAAGCCCGAGCCTGTAGAGCAAGATGTCGCATGGTACGGTATAGACAACATGCCGCAGCACGAGCATGGAATGTCTTCGAATACGACTTCGTATCCCAGTTCGCATCTAGATGTTCCCCCAAATGTATCGGTGTTCCGACGAAGGAGCTTTCCGATGCAATCCGCCTCGTCATCCAGGATGGGCCGTCTCTCATCGAGGACCCACAATGTAAGCCAGGGGAATGCTAGTCGGTCATCTCTGATGAATCGTACACCCTCTGTGCAA…	873	CM027197.1
LebHLH02	HHX47_DHR1001117	KAF8831920.1 hypothetical protein HHX47_DHR1001117 [Lentinula edodes]	Protein	MSLDFESTLSHSSFMEPMESPSFLLDSSMDYLQYPTTTPPSPPSYSSALGLSNTTSSPMTFHTVPLSSLGEYGYAPVSFSPRPYTPADNASISPPTLTYSLSNADASSDDQHSGRHSRGSNPSPPPSVPYAATVPRSHRFNPIGVPPPTRTSARTAATKRRNSKTANEDSDDPEEEEYQQSTGSVDPRREAVRRQRIESEQKRRDELRDGYARLKSTLPSINQKSSKVTLLDRAASHIKYLDAVRNRLETQLKAADDEVSRLRNVNEALMLGTANQRHAAAAMAAVNAGMVPTSF	295	CM027197.1
LebHLH02	HHX47_DHR1001117	lcl|CM027197.1_cds_KAF8831920.1_1060 [protein=hypothetical protein] [protein_id=KAF8831920.1] [location=complement(join(4850216..4850403,4850464..4850603,4850657..4851065,4851125..4851275))] [gbkey=CDS]	CDS	ATGTCTCTCGACTTTGAGTCCACCCTGTCCCACTCTTCCTTCATGGAGCCCATGGAAAGCCCATCATTCCTCTTGGATAGTTCAATGGATTATCTTCAATATCCTACGACAACCCCACCTTCACCTCCCAGCTATTCGTCTGCTTTGGGTTTATCCAATACCACAAGCTCACCGATGACTTTCCACACCGTACCCCTCTCCAGCTTGGGGGAGTACGGTTACGCTCCCGTTTCATTCTCACCTCGTCCATACACTCCAGCCGATAACGCCAGTATTTCGCCTCCTACTTTGACCTATAGTCTGAGCAATGCCGACGCGTCCTCCGACGATCAGCACTCGGGCAGGCACAGCCGTGGGTCTAACCCATCGCCCCCTCCATCAGTACCCTACGCTGCTACT…	888	CM027197.1
LebHLH03	HHX47_DHR1001182	KAF8831966.1 hypothetical protein HHX47_DHR1001182 [Lentinula edodes]	Protein	MPPVPYADFQLSFDPQLSNLFPHPPQLPPSAELFSPSETNELFNFLDGFDGSIWDTEPDSLDHHSFGPLPESPRLPPHSPYSNPHLKTVPKPNPAAPLSRPRRTARVKPGRTAPRNTSKSSSHTSSSTTPPAQSFDEPSSPMLDNTSTQSTLTQSRASARTKTLLSTPQKRLNHIMSEQKRRNAIRDGYAQLITLLAPSGNAPALGMPTRGRPKGSGSRAKAGKKVGNDADGAKGKSGVLFRAVEYCRWLEEGREALRKEVARVEAAADLTGT	273	CM027197.1
LebHLH03	HHX47_DHR1001182	lcl|CM027197.1_cds_KAF8831966.1_1106 [protein=hypothetical protein] [protein_id=KAF8831966.1] [location=complement(5029977..5030798)] [gbkey=CDS]	CDS	ATGCCCCCAGTGCCTTATGCTGACTTCCAACTTTCGTTCGATCCTCAATTATCCAATCTCTTTCCACATCCACCGCAATTACCGCCCTCTGCAGAGCTATTTTCTCCATCGGAGACCAACGAGCTCTTCAACTTTTTGGATGGTTTCGATGGCAGCATCTGGGACACTGAGCCTGATTCATTAGACCATCACTCCTTTGGTCCATTACCAGAATCTCCTCGGCTTCCTCCCCACTCTCCGTACTCGAATCCCCACCTGAAAACTGTTCCAAAGCCCAATCCTGCAGCTCCATTATCTCGGCCGCGAAGAACTGCTCGAGTCAAGCCCGGAAGGACAGCTCCCCGGAATACGAGTAAATCATCTAGCCATACCTCGTCCTCCACAACACCCCCTGCCCAG…	822	CM027197.1
LebHLH04	HHX47_DHR1001226	KAF8831922.1 hypothetical protein HHX47_DHR1001226 [Lentinula edodes]	Protein	MLLDTTAVTRVGRPEQLLTTTHVHQIISPGQLSVEDLQQQGLQYPNMMMPTHQYHDPYNTSPVPHVPIPLSHSPPPPSPELYDPLSPPVSGSDTSADGLYNSSGNNSPSSSRANSLVHRHTRYNPTPSPTSSSGRRSRGRSQDSDEDEMGPYQENLAHSRKEATRKQRIEAEQRRRDELRDGYAKLKDVLPVSNQKSTTNHIIHLEAVNRELQTRLAALESEMHRLRNLNEKISLTSNTPSPGMFSEARPLSPPPDMPPQTIIPSRIHHVQSDNSGHSSPSMSDGGYQ	288	CM027197.1
LebHLH04	HHX47_DHR1001226	lcl|CM027197.1_cds_KAF8831922.1_1062 [protein=hypothetical protein] [protein_id=KAF8831922.1] [location=complement(join(4857460..4857734,4857817..4858408))] [gbkey=CDS]	CDS	ATGTTGTTGGACACGACGGCAGTCACACGCGTGGGTCGTCCTGAACAATTACTTACTACAACACATGTTCATCAGATAATCTCTCCAGGCCAATTGTCTGTCGAAGACTTACAGCAGCAGGGCTTACAGTATCCAAACATGATGATGCCTACTCATCAATATCACGATCCGTATAACACATCTCCGGTGCCTCATGTTCCCATTCCCCTTTCCCATTCTCCTCCGCCTCCTTCGCCTGAGCTTTACGATCCTCTTTCGCCTCCCGTCTCTGGTTCGGACACTTCTGCCGACGGCTTGTACAATAGCAGCGGCAACAATTCCCCTTCTTCGTCCCGTGCCAACAGTCTTGTCCACCGCCACACCCGCTATAATCCTACGCCTTCTCCCACCAGCTCGTCT…	867	CM027197.1
LebHLH05	HHX47_DHR2000216	KAF8829812.1 hypothetical protein HHX47_DHR2000216 [Lentinula edodes]	Protein	MNHNMNPSSPNSGAPSPVSDDSSIQPHSPLSSGDNNQNNSKIPVAKRKANRRASTAERRATHNAVERARRETLNGRFLDLAALLPNLSQLRRPSKSAIVNSSIAHVHAARRHRLLASRELRLLKLESDALRRELNEWRNRASIPRIDEPVRGEGFSVVLSGEPEIIPIPGGAGLQEEGDEDGYGDEMDDDYMPMSTTTMHSDEEARVAALLKSQPQGPFVPAIDTNVHPMMRTSSMHSHPGVRPMASPAGGPMIASPTAMPFENPVIGRMYESVPYHAGDAYTGNYGPIQDKWGPVGGYGPGNVNEQAYLRSLAQSRRSRSGSQSSGSASPPSVYYEQAGWNGNGMRNGGNMNGGMNMSMGMHNGNMGMVGGGGSTMGNGGVAFAMM	387	CM027198.1
LebHLH05	HHX47_DHR2000216	lcl|CM027198.1_cds_KAF8829812.1_2225 [protein=hypothetical protein] [protein_id=KAF8829812.1] [location=complement(join(662920..663849,663906..664139))] [gbkey=CDS]	CDS	ATGAATCACAACATGAACCCTTCTTCGCCTAACTCTGGCGCCCCTTCTCCTGTCTCTGACGACTCTTCGATTCAGCCTCATTCGCCATTGTCGTCTGGCGATAACAACCAGAACAACAGCAAAATTCCAGTAGCAAAACGTAAAGCCAATCGTCGAGCTAGCACTGCCGAGCGCCGTGCCACTCACAATGCCGTTGAAAGAGCTAGAAGGGAGACCCTGAATGGAAGGTTTTTGGACCTTGCCGCGCTTCTCCCTAATCTTTCGCAACTTCGACGTCCCTCCAAATCTGCGATAGTTAACTCTTCCATTGCTCACGTTCATGCTGCTCGTCGTCACCGCCTTCTTGCTTCTCGCGAGCTTCGTTTATTGAAGCTTGAGTCTGATGCTCTTCGCCGTGAA…	1164	CM027198.1
LebHLH06	HHX47_DHR2000740	KAF8830168.1 hypothetical protein HHX47_DHR2000740 [Lentinula edodes]	Protein	MSNASTTAVVYNASVNPSRRAKVTRMTERTILPRQMSVPQSASNNAESESTMIVTVAPEPNQGHVPSRSPTTAKRGRKPASNASGLSRSAREAQRKLNHSIIEKARRTKINEALAELARLGATVEVLHSGGSLKDAEANGGSTSKIKSSNSSQDHISASKGKEKFKLDILVKTVENMQHLLERVRSLEAQVENVRISPFGVSEDFECRKCAERTLADLPPLTSTTNKRKRHTSAESDAASNEKHLEDFSRDPDDRIQPRDQRRRKVMHTNPSIEHTDEHTSNTNPILPTLPSISSWLSDYNLSAYSIHSSRDSFTSLVAPASSSSPSLAGPSPLPRLSPFNVPQHRGRFHSNTSSPSLATYLPSPPSSTQFTASAPVSYGGVPILELGPSSASTPCAVS…	553	CM027198.1
LebHLH06	HHX47_DHR2000740	lcl|CM027198.1_cds_KAF8830168.1_2581 [protein=hypothetical protein] [protein_id=KAF8830168.1] [location=complement(join(2593399..2594647,2594774..2595186))] [gbkey=CDS]	CDS	ATGTCCAACGCATCCACGACAGCAGTCGTATATAACGCCTCTGTAAACCCCTCACGACGGGCTAAAGTTACTCGAATGACCGAGCGTACCATCCTTCCTCGACAGATGTCTGTCCCTCAGAGCGCATCCAATAACGCTGAAAGTGAAAGCACCATGATTGTGACTGTTGCGCCAGAGCCCAATCAGGGTCACGTTCCCTCGAGATCTCCCACCACAGCAAAACGAGGGCGCAAGCCTGCCTCAAATGCTTCGGGTCTTTCTCGTTCTGCACGGGAAGCCCAACGGAAACTCAACCATTCTATCATCGAAAAGGCTCGCAGGACGAAGATCAACGAGGCCCTGGCTGAACTGGCCAGGTTAGGCGCAACCGTTGAGGTACTCCATTCTGGTGGGAGTTTG…	1662	CM027198.1
LebHLH07	HHX47_DHR2001055	KAF8830559.1 hypothetical protein HHX47_DHR2001055 [Lentinula edodes]	Protein	MDSMDSLEQDHQLSSSADLFFPGDHQHHMGSPTDQAQQKDTLDGAPSGSNSLNLNPSFLNEAGGNSMGMVMAALQSLGSNTRASNPSDGEQQPAAHNEDPGAGQGQGQLREQIILEQFKLAQLKQLQEIQQQIFQQQMALLNSGTTSLDSQARDQTQRRFHGLPTPGSSTEIRPSQPIPVEFVSPMLLNFNDIDSSSIMSLDFPGQNPYPRNNAASHTPVFPSRDPVGLDMNVSSYAAVHPQFGAGGSTVTGNNFASSPPFHATSNTGGGGHARAHDHYIAHRGTASAPAHIAFGNPYHSSQNGMNMHGGINTMNMSSEPSSPLHSELDFDISPLTSPWLGAKMTGNSNGNGRIQAYGHPQNQSQTHRNQNQMHSHLNTHAGLKRAASPSTPDIDVDVV…	945	CM027198.1
LebHLH07	HHX47_DHR2001055	lcl|CM027198.1_cds_KAF8830559.1_2972 [protein=hypothetical protein] [protein_id=KAF8830559.1] [location=complement(join(4354603..4357029,4357081..4357491))] [gbkey=CDS]	CDS	ATGGATTCCATGGATTCACTAGAGCAGGACCATCAACTTTCTTCATCCGCCGATCTGTTCTTTCCAGGCGACCACCAGCACCATATGGGCTCTCCTACAGATCAGGCTCAGCAAAAAGATACACTAGACGGAGCACCATCCGGCTCAAATTCGCTGAATCTCAATCCTTCCTTTCTAAATGAAGCAGGAGGGAACAGCATGGGAATGGTTATGGCTGCTCTTCAATCTCTCGGTAGCAATACAAGGGCTTCGAATCCTTCCGATGGTGAACAGCAGCCTGCTGCCCACAATGAGGACCCCGGAGCTGGACAGGGCCAAGGGCAGCTTAGAGAACAAATTATCCTGGAACAGTTCAAACTGGCGCAGCTTAAGCAGCTGCAGGAGATCCAGCAGCAGATT…	2838	CM027198.1
LebHLH08	HHX47_DHR3000825	KAF8829272.1 hypothetical protein HHX47_DHR3000825 [Lentinula edodes]	Protein	MPNVDSSSSTDDSSPQPQTPLSSSQTGSSIADPANADPSPDNIAGGKKRKQNRRINTAERRATHNAVERQRRETLNGRFLDLAAILPNLSQIRRPSKSAIVNSSIAYFHASRRHRLLASRELRLLKFETDALRRELNDWRDRASIRRVQEPTRSDGFSIVLSGELEILPIDGIDNEDGDDGDDDLYTPVVSPDDNFEHPFDSPPSTRPPASGPEHDSYNMNAVYPIQRPMGGRGPVPVIASPNGMAVENPAATFDAMGSGVAEPYPAFGEMGQGIQNKWTVQDQAYYGPPPEREHVHSNRKTSLGDQPAQYFEQRWNNNNGMHNIEMNGNNSGGSFGMM	339	CM027199.1
LebHLH08	HHX47_DHR3000825	lcl|CM027199.1_cds_KAF8829272.1_4103 [protein=hypothetical protein] [protein_id=KAF8829272.1] [location=complement(join(3636247..3637026,3637077..3637316))] [gbkey=CDS]	CDS	ATGCCAAACGTCGATTCATCCTCTTCAACAGACGATTCTTCCCCTCAGCCGCAGACACCGCTTTCCTCATCTCAAACAGGCTCCTCTATCGCTGACCCTGCTAACGCCGATCCGTCTCCCGATAATATCGCTGGCGGCAAAAAGCGCAAACAGAATCGTCGTATTAACACTGCTGAACGCCGAGCGACCCACAATGCCGTTGAGCGCCAGCGCAGAGAGACTCTGAACGGAAGATTCTTGGATCTTGCCGCTATTCTTCCTAATCTATCTCAAATCCGCCGACCATCAAAGTCTGCCATTGTCAACTCTTCAATCGCCTACTTCCATGCTTCCCGTCGACACCGTCTTCTGGCTTCGCGTGAGCTACGACTGCTCAAGTTTGAGACCGATGCTTTGCGC…	1020	CM027199.1
LebHLH09	HHX47_DHR4000647	KAF8828205.1 hypothetical protein HHX47_DHR4000647 [Lentinula edodes]	Protein	MSFSAPSPPASTSSGFSSKGSPQPDLELDPSDPLNLLLRNSQSTDSSMDDSAAGASPPDWSQLSELWSSSLDAGNLAGEYIAKAFPDVMDYTIPLSSELDFTSQMAIDPHALHFNTQKLGLDNFPLLNDLTPSQNYPFTFQSETSTSPQGRRLSVISSSSSSGASLSPVIEPSPAPSHLNAPQELSSSSLDAAAEELAQRVRQSAGILLAVPMNAHSQQNNQIDPDFSMFTGQQAMLNNGFIQQPASPQSLRSFASSTSSEASTPPPTTPPPTESVYPNSFNASVSNVNPYANAGGTTGVMPRPKTSHTTIERRYRTNLNSRITSLKMAVPALRVLEDKEGCGVGGGGKKGKGKNATLGKNVVFGSKVKKEGEDGEDVIDVIDERGFVDGVKVARKCSK…	1047	CM027200.1
LebHLH09	HHX47_DHR4000647	lcl|CM027200.1_cds_KAF8828205.1_5338 [protein=hypothetical protein] [protein_id=KAF8828205.1] [location=join(3667588..3668251,3668304..3668871,3668922..3669904,3669955..3670883)] [gbkey=CDS]	CDS	ATGTCCTTTTCGGCTCCCTCTCCCCCAGCATCTACTAGCTCGGGCTTCTCTTCAAAAGGCTCACCACAACCAGACCTGGAATTGGATCCTTCAGATCCTTTAAATCTCTTGCTCCGTAATTCACAGTCCACCGACAGCTCTATGGATGATTCTGCGGCAGGAGCAAGTCCTCCAGACTGGTCACAGCTGTCCGAGCTGTGGTCTTCCTCACTTGATGCAGGAAACCTGGCCGGAGAATATATTGCGAAAGCCTTTCCAGATGTAATGGATTACACTATTCCCTTAAGCTCCGAATTGGACTTTACTTCTCAAATGGCCATTGATCCACATGCCCTTCACTTTAACACTCAAAAGCTTGGGCTTGATAATTTCCCGTTGTTAAACGACTTGACTCCTAGT…	3144	CM027200.1
LebHLH10	HHX47_DHR5000915	KAF8826740.1 hypothetical protein HHX47_DHR5000915 [Lentinula edodes]	Protein	MVGPEGDRTSTTKSAIRSPLIKPAMKSPSMPLAPLEYLQQNQRRGSITDPSLHAAPLPPANPQMSRQVASNSSGPTSPGSIGPSSTYVFGDATATTSDNSALRKILRSPSMETEKSRATEGVVTTEEGRRQSAAGTELQMAGVKRKMSVDKGVPGELLAGPGVSGIEVEMEAPPPKRRGSAIDTSRIASLSLNEQRRNSVDSRGSHWAWTNDRRDSTSSIFSAASGYSQAFPGTESPQGRPATGITTFAWPVSASPHPSESINMQHEGDPNVTASAPLHMMPPINFSQDRRMSVPNVLSASPPTSTGPTRVLRSRSRPPSRQTRAEDAQSASPEDPLADPLASSSSSVKAAKDSGATPYSRSPELRVSHKLAERKRRKEMKDLFDELRDQLPADRGMKA…	525	CM027201.1
LebHLH10	HHX47_DHR5000915	lcl|CM027201.1_cds_KAF8826740.1_6080 [protein=hypothetical protein] [protein_id=KAF8826740.1] [location=complement(join(1888238..1888593,1888647..1889489,1889544..1889922))] [gbkey=CDS]	CDS	ATGGTTGGACCAGAGGGAGACCGCACATCTACGACAAAAAGCGCGATACGGTCCCCGTTGATCAAACCAGCAATGAAATCACCTTCGATGCCCCTTGCACCACTAGAATACCTGCAACAAAATCAACGACGAGGGTCTATCACAGACCCATCGCTACATGCAGCACCTTTACCCCCAGCCAATCCGCAAATGTCCCGCCAAGTTGCGAGCAATAGCTCTGGCCCTACGAGTCCTGGTTCTATTGGACCGTCGTCCACGTATGTGTTTGGAGATGCCACAGCGACAACAAGCGATAATTCAGCTTTACGAAAGATTTTGCGTTCACCTTCAATGGAGACAGAGAAATCACGCGCGACGGAAGGAGTAGTAACCACGGAAGAAGGGCGACGGCAGTCTGCA…	1578	CM027201.1
LebHLH11	HHX47_DHR6000176	KAF8825509.1 hypothetical protein HHX47_DHR6000176 [Lentinula edodes]	Protein	MTLGISIPSPMTRGSPSSDDSSQVHTPVSPTFAEPSQRHSTAAEPSSRLANGGNKRKSTRRVNTAERRATHNAVERARRETLNGRFLDLAALLPNLSQIRRPSKSAIVNSSIAHIHASRRHRLLASRELRTLKLESDALRRELNDWRDRAGIPRIQEPQRGDAFSTILSGEIEILPIPDADEEEGEYMYGDEEGAGEGAVYATGGSPEFAAPPPPQMNTNGYDLSIEQQQMMRRAAAPMVASPSGMVVENPVMGMIYNNNMGSGPYPAVSFAPDLDQNKWRPSVNEQGIMASVSRRSSIATSDVRRNRDRAMSTSTTGSSGGGSPAHMAYYDPGWNATMGGMAPNMGANMGAMITNGNMGNGGAYSTVM	369	CM027202.1
LebHLH11	HHX47_DHR6000176	lcl|CM027202.1_cds_KAF8825509.1_6758 [protein=hypothetical protein] [protein_id=KAF8825509.1] [location=complement(join(262358..263206,263270..263530))] [gbkey=CDS]	CDS	ATGACTCTTGGAATATCTATTCCTTCCCCAATGACCAGGGGATCTCCTTCCTCCGACGATTCTTCTCAAGTTCACACTCCAGTTTCACCAACCTTCGCTGAACCTTCTCAGCGTCACTCCACCGCTGCTGAACCCAGCTCACGACTTGCAAACGGTGGTAACAAGCGCAAATCTACTCGTCGCGTCAACACTGCCGAACGCCGTGCCACTCACAATGCAGTCGAACGCGCGCGCAGGGAAACTTTGAATGGTAGATTTTTGGATCTTGCTGCTCTTCTACCGAATCTCTCCCAAATTCGCCGCCCATCGAAATCCGCTATCGTAAATTCTTCTATCGCGCATATTCATGCCTCACGCCGCCATCGTTTACTCGCTTCACGAGAGCTTCGAACTCTCAAG…	1110	CM027202.1
LebHLH12	HHX47_DHR8000434	KAF8824598.1 hypothetical protein HHX47_DHR8000434 [Lentinula edodes]	Protein	MAPTTTESPMSHQQPAGSPAQAPSSSPASLPLDLSTVQFPQLDRNQIMQLLTQIPGVFREGTEDAAKTLSNLSQQVAFVNASNAAAQHAAVAAAGALPHGIPQSTPFPGMPEPGPSSHPRGPPNLGQISGMSGAPEQSQDEEDGDGGDQSPEPPNVNAPSGGRRGARGGAAMGSEEWSRQRKDNHKEVERRRRGNINEGINELGRIVPNGSGEKSKGAILSRAVQYIHHLKENEARNIEKWTLEKLLMDQAMGDLQAQLEEMRRLWEEERGLRQRAESELDVLRGAKTGTKRANEDDNEDEAKRQRTE	308	CM027204.1
LebHLH12	HHX47_DHR8000434	lcl|CM027204.1_cds_KAF8824598.1_8690 [protein=hypothetical protein] [protein_id=KAF8824598.1] [location=complement(join(2614458..2614829,2614884..2615263,2615472..2615646))] [gbkey=CDS]	CDS	ATGGCTCCAACCACAACAGAATCCCCCATGTCCCATCAACAACCCGCTGGCTCACCTGCTCAGGCTCCCTCGAGCTCACCTGCCAGTCTTCCTCTCGACCTTTCGACTGTTCAATTCCCTCAACTAGACAGAAACCAAATCATGCAACTTCTGACCCAGATACCTGGAGTCTTCAGAGAAGGCACTGAAGACGCCGCCAAGACACTTTCCAATTTATCTCAACAAGTTGCTTTCGTTAACGCAAGTAACGCCGCCGCTCAGCATGCTGCAGTTGCTGCTGCTGGTGCCCTGCCGCATGGTATACCTCAGTCAACACCGTTTCCTGGAATGCCAGAACCGGGACCCTCTTCACATCCCCGTGGACCTCCGAATCTTGGTCAGATAAGCGGAATGTCGGGC…	927	CM027204.1
Ophiocordyceps sinensis
OsbHLH01	OCS_04483	EQK99802.1 dihydrodipicolinate synthase [Ophiocordyceps sinensis CO18]	Protein	MADDDCTSRYGLDEPVFGFMGDASAVADCKLEPSNPPPDNSAQAFYGSSPWDFQVNPTFDSFDVNPPGSAPPVSTGPAASPWPLPAYEQSSPQQQQSQPQSHQRPQPHPQSQAQPASPSFDGFPPPDVDPTTIYGPGQGNPGLRKLPTTGTHLRTAPTMSHEELRNIAMPPHLQYNSPRSASSPDSANSEAKAGAGSSPELMEPAKKDSRKRKVSDELEDDDDVDDEDKPVKKTAHNMIEKRYRTNINDKIAALRDSVPSLRIMSKSARGEDTTEDREELHGLTPAHKLNKATVLSKATEYIRHLEKRNCRLMDENHAMKERIAAFEKLFMAGAMNGSISPMQHPPTPMQYPQESQQQFNNSPMATPQESNANPAGMINVPEDMKRIISAQMAAGQPYP…	993	KE653150.1
OsbHLH01	OCS_04483	lcl|KE653150.1_cds_EQK99802.1_4483 [locus_tag=OCS_04483] [protein=dihydrodipicolinate synthase] [protein_id=EQK99802.1] [location=complement(join(959..3061,3116..3994))] [gbkey=CDS]	CDS	ATGGCCGACGACGATTGCACGAGCCGCTATGGGCTCGATGAGCCCGTGTTTGGCTTCATGGGCGATGCGAGCGCCGTCGCCGATTGCAAACTCGAGCCTTCAAACCCCCCTCCCGACAACAGCGCTCAGGCCTTTTACGGTTCGTCTCCGTGGGACTTTCAAGTCAATCCCACATTCGACTCCTTCGATGTCAACCCCCCCGGCAGTGCACCTCCCGTCTCGACAGGGCCCGCCGCCAGCCCGTGGCCACTTCCCGCCTACGAGCAGTCTTCGCCACAGCAGCAGCAATCGCAGCCGCAATCCCATCAGCGACCGCAACCACACCCGCAATCTCAGGCCCAGCCCGCGTCTCCTTCGTTCGACGGCTTCCCACCGCCCGACGTGGACCCGACAACAATC…	2982	KE653150.1
OsbHLH02	OCS_04571	EQK99714.1 bHLH family transcription factor [Ophiocordyceps sinensis CO18]	Protein	MLAVQQPPRMGSTQPESDPLLPFGYSVDPAQEPLFDAPDPAPGAPLLSESDSKFLSSFFEDMTANQYNMPSFGEGLNFSDAWLDLPPQFMGTATSYGPQSTAPLDPSVDQCYPGASSSSHPDRNLDLQRMMSGAHLMPPPPPPPPPSQPQPFLQQHSDDVLNAAATLLQNGSGSRTSAPKSNDSPLSRRSVGYSVGHLRHQPLEEFREENRRSSTGDNMFTEWVWGPKGRAPNRKIPSGDLQWGSDSSFGPPQGYGPDTDKDSFETMQQARRKCLECLDVGKSATDRGPSSPPNALDNRDGSIYVKREADPTAPPRKRRKSENVREVADDDDDEDDDDDDDDDDDDDDDDKVQGGKKRIPARAARENLSEEQKRENHIRSEQKRRTLIKEGFDCLGELV…	440	KE653193.1
OsbHLH02	OCS_04571	lcl|KE653193.1_cds_EQK99714.1_4571 [locus_tag=OCS_04571] [protein=bHLH family transcription factor] [protein_id=EQK99714.1] [location=join(7684..7756,7826..8802,8832..9104)] [gbkey=CDS]	CDS	ATGCTCGCCGTTCAGCAGCCTCCCAGGATGGGTTCGACGCAGCCAGAGTCCGACCCCTTGCTGCCCTTTGGCTACTCCGTTGACCCGGCCCAAGAGCCTCTGTTCGATGCTCCCGATCCCGCGCCGGGGGCGCCGCTCCTGTCCGAGTCCGACAGCAAGTTCCTCAGCTCTTTTTTTGAAGACATGACGGCAAACCAATACAACATGCCGTCCTTCGGCGAGGGCCTCAACTTCAGTGACGCCTGGCTCGACCTCCCGCCACAGTTCATGGGCACCGCCACCTCCTATGGCCCCCAGTCCACCGCTCCTCTCGACCCATCCGTCGACCAGTGCTACCCCGGCGCGAGTAGCAGTAGCCATCCCGATCGAAATCTAGACCTCCAGAGAATGATGTCGGGG…	1323	KE653193.1
OsbHLH03	OCS_04926	EQK99362.1 Helix-loop-helix DNA-binding protein [Ophiocordyceps sinensis CO18]	Protein	MAPVNNKESSPGDGGRTVADGKPRLTEQEKKQNHIASEKKRRQAIREGFDRLTEIVPGLEGQGRSEGLVLKRTAEFMLMQLEERRAMIERIEQAGGRVDDELKKCAMPASTAEPG	115	KE653402.1
OsbHLH03	OCS_04926	lcl|KE653402.1_cds_EQK99362.1_4926 [locus_tag=OCS_04926] [protein=Helix-loop-helix DNA-binding protein] [protein_id=EQK99362.1] [location=join(8318..8429,8505..8740)] [gbkey=CDS]	CDS	ATGGCGCCTGTCAACAATAAAGAGTCGTCGCCAGGAGACGGCGGCCGCACCGTCGCCGACGGGAAGCCGCGCCTCACCGAGCAAGAGAAGAAGCAGAACCACATCGCGTCAGAGAAAAAGCGACGGCAGGCCATCCGCGAAGGCTTCGACCGCCTGACGGAGATCGTGCCGGGCCTCGAGGGACAAGGACGCTCCGAGGGCCTCGTCCTCAAGCGCACCGCCGAGTTTATGCTCATGCAGCTCGAAGAGCGCCGCGCCATGATTGAACGCATCGAACAGGCCGGCGGCCGCGTCGACGACGAGCTGAAAAAGTGCGCCATGCCCGCCTCTACAGCCGAGCCTGGGTAG	348	KE653402.1
OsbHLH04	OCS_05174	EQK99112.1 Helix-loop-helix protein that binds the motif CACRTG [Ophiocordyceps sinensis CO18]	Protein	MSDPKVEQPDVSGITGSPGQKRKRETESPAAQRTKRTAPPAAMSADTAAFIENAIEATQAATAGGAALGMYPTLHVPASTEEQFAAQSGTDGDQAHENSFDPEVAPPDSIMDTSAVSPGQQPPASNGVQPPGHRYSASSTTPNPKPSVGSEEWHKMRKDNHKEVERRRRETINEGINELAKIVPGCEKNKGSILQRAVSFISQLKENEQQNIEKWTLEKLLTEQAITELSASNDKLKQECERLYRELETWKRVAQNAGLEPPQPKEEPISSAPTS	275	KE653647.1
OsbHLH04	OCS_05174	lcl|KE653647.1_cds_EQK99112.1_5174 [locus_tag=OCS_05174] [protein=Helix-loop-helix protein that binds the motif CACRTG] [protein_id=EQK99112.1] [location=join(2594..2788,2926..3220,3282..3619)] [gbkey=CDS]	CDS	ATGTCCGACCCAAAGGTTGAGCAGCCTGATGTGTCCGGCATCACCGGCTCACCTGGTCAGAAGCGCAAACGAGAGACTGAAAGCCCCGCGGCTCAGCGTACCAAGCGCACCGCCCCCCCTGCCGCCATGTCGGCCGACACGGCTGCCTTTATTGAAAACGCCATCGAAGCGACACAAGCCGCGACGGCCGGCGGTGCAGCCCTGGGCATGTACCCAACTCTCCATGTGCCCGCCTCCACGGAAGAGCAGTTTGCCGCCCAGTCGGGCACCGACGGAGATCAGGCACACGAAAATTCATTTGATCCCGAAGTGGCTCCGCCAGATAGTATCATGGACACGTCCGCCGTGAGCCCGGGCCAGCAGCCTCCTGCTTCCAACGGCGTTCAACCCCCGGGCCAT…	828	KE653647.1
OsbHLH05	OCS_06442	EQK97844.1 bHLH family transcription factor [Ophiocordyceps sinensis CO18]	Protein	MNVSFPQGAFGSHRGSGLHIDPSQMNGYANTPDGDPIRSSYTAGFNTQFRQMQNSHSGFGTSIHSPMSYSASPLAGTDMSADANDANYLNAKARARMSQQMQRKASNARSPMTPKTSSIHGIPIGSHDSPSFGTQPMRNSGSHEKSPSGQWINTPTGSIPASYNSGFSSPMQQGMVPINEVMLKGGTSMPAKLGVNPNPVSTQEMKRKRRRESHNLVERRRRDNINERIQDLSKLVPTHRLEDEKIRKLIQNGTPLSPTLTGISSPSQATSGLAGPGARRAAGGSSGNITTGLPLEEKDKGPNKGDILNGAVSWTRDLMWMLHLKLQQQEELMNNIAELGGHFPFELTEDERRMQTELMDAMVKSETGSFSYSRTSGSGLRVPNHTDYRGDPVNSLTAN…	454	KE656403.1
OsbHLH05	OCS_06442	lcl|KE656403.1_cds_EQK97844.1_6442 [locus_tag=OCS_06442] [protein=bHLH family transcription factor] [protein_id=EQK97844.1] [location=50..1414] [gbkey=CDS]	CDS	ATGAACGTGAGCTTTCCTCAGGGCGCCTTCGGGTCGCATCGTGGATCCGGTCTGCACATCGACCCCTCGCAGATGAATGGTTACGCCAACACACCGGATGGAGACCCGATTCGGAGCTCCTACACGGCAGGCTTCAATACTCAGTTCCGCCAGATGCAGAACAGCCATTCCGGCTTTGGCACCTCGATTCACTCGCCCATGTCCTACTCTGCATCTCCGCTGGCGGGGACCGACATGAGCGCTGACGCCAACGACGCCAACTATCTCAATGCAAAGGCGCGAGCCCGCATGTCGCAACAGATGCAGCGCAAGGCCTCCAACGCCCGAAGCCCAATGACGCCCAAGACCAGCAGCATCCACGGCATTCCCATAGGATCCCATGACTCACCGAGCTTCGGC…	1365	KE656403.1
OsbHLH06	OCS_06734	EQK97553.1 helix-loop-helix DNA-binding domain-containing protein [Ophiocordyceps sinensis CO18]	Protein	MTETNKPRSADRIAHNDVERKYRTNLKVKIAELRDAVPALQSPVPGTEAAEACPGQQGGPKVSKGTVLTKATEYIQLLEQRNKAIMLEHQQLARRLQAFETLFNSAIRQPDLMPNPSMTLFDPRGFC	127	KE658307.1
OsbHLH06	OCS_06734	lcl|KE658307.1_cds_EQK97553.1_6734 [locus_tag=OCS_06734] [protein=helix-loop-helix DNA-binding domain-containing protein] [protein_id=EQK97553.1] [location=join(2182..2373,2436..2627)] [gbkey=CDS]	CDS	ATGACAGAGACGAACAAGCCTCGGTCGGCCGACAGGATCGCCCACAACGATGTCGAGCGAAAATATCGGACCAACTTGAAAGTCAAGATCGCCGAGCTTCGAGACGCCGTTCCGGCGCTGCAATCGCCAGTGCCGGGAACAGAGGCAGCCGAGGCATGTCCTGGGCAACAGGGCGGCCCAAAAGTGAGCAAGGGAACCGTCTTGACAAAGGCGACCGAGTACATTCAGCTGTTGGAGCAGCGGAACAAGGCCATCATGCTTGAACACCAGCAGCTGGCACGCCGGCTCCAGGCCTTCGAGACGCTTTTTAACAGCGCCATCAGACAGCCAGATCTGATGCCTAATCCCAGCATGACGCTTTTTGATCCAAGGGGTTTCTGCTAG	384	KE658307.1
OsbHLH07	OCS_06751	EQK97536.1 Helix-loop-helix DNA-binding protein [Ophiocordyceps sinensis CO18]	Protein	MPVMPTGRGAPATGNKAASAGGTDAAGRKLARKTAHSLIERRRRSKMNEEFAVLKAMIPACTGEMHKLAILQASIEYVRYLQDCVAKLKAKHDDDHGRGNATHDPPLGDFHPTLREDPAAGEAEMTDSDMASPNQADNVDTHRLPSISPALWAQDHHSHRRHSYLRNSRDHGQHGYSMSACTSPAFGPQRSIHHVPGRASASASTLTSPMLLQCDFVPKASPAFGPQRSIHHVPGRASASESRPTSPMLHQCDFVHEASSALLMLNNDGRDSHARGRGLSVRDLLSADV	289	KE658506.1
OsbHLH07	OCS_06751	lcl|KE658506.1_cds_EQK97536.1_6751 [locus_tag=OCS_06751] [protein=Helix-loop-helix DNA-binding protein] [protein_id=EQK97536.1] [location=complement(join(2528..3181,3277..3492))] [gbkey=CDS]	CDS	ATGCCGGTAATGCCTACCGGCAGAGGGGCCCCGGCGACAGGCAACAAGGCCGCTAGCGCCGGGGGGACCGACGCCGCCGGTCGCAAGCTTGCCAGGAAGACGGCCCATAGCTTGATTGAGAGGAGGAGGCGCAGTAAGATGAACGAGGAATTTGCCGTCCTCAAAGCCATGATTCCGGCCTGCACGGGAGAGATGCACAAGCTGGCCATTCTGCAGGCCTCTATTGAATATGTGCGCTACCTCCAGGATTGCGTAGCCAAGCTCAAGGCCAAGCACGACGACGACCACGGCCGCGGAAATGCTACTCATGACCCGCCTCTGGGCGACTTTCACCCTACCTTGCGCGAGGACCCAGCGGCCGGTGAAGCTGAAATGACGGACTCAGACATGGCATCGCCA…	870	KE658506.1
OsbHLH08	OCS_06760	EQK97526.1 Phosphorus acquisition-controlling protein [Ophiocordyceps sinensis CO18]	Protein	MARDHHHQDMVMSDAHLHSQASLSDGLLRHHTPVMTDALALPASMMVTSAPDGSIPNIDAQIQYLQRQKFHHQQQRQLHEQRSAFFHSSHPVSPTPQSLGMHPPGSSLFSYPDHVPRQAVYAGGYQQRMAEQRDMAFTPLMSPAVTPLDPNFSVENAFVPPSYFSPLTSPALGARHDSSSAYDHATQFNDSPVEMDLEPPATSGLAINQDLLKRARKNNAAVKARGKTSIKSSPIAKPQRRKTGPNPAIVSQVLSEVEGRNVWPGDQALLPMAAASAVGPEENASVSPENLTDMPPPPIPNRRSAGDSPHIHPQNGTLQQLPRLSSTREDDEGSQQQQQPHPATPASLMKLPASKTRRPPTSSPEQSTVTDMFESLELPEALAHRPLAPADSPFISSGP…	704	KE658587.1
OsbHLH08	OCS_06760	lcl|KE658587.1_cds_EQK97526.1_6760 [locus_tag=OCS_06760] [protein=Phosphorus acquisition-controlling protein] [protein_id=EQK97526.1] [location=join(35..436,574..2286)] [gbkey=CDS]	CDS	ATGGCCCGCGACCACCACCACCAAGACATGGTCATGTCGGACGCGCACTTACACTCACAGGCAAGCCTTAGCGACGGCCTGCTCCGCCATCACACCCCCGTCATGACAGACGCTCTCGCCTTGCCCGCCTCCATGATGGTCACCTCGGCCCCGGACGGCTCCATCCCCAACATCGACGCCCAGATCCAGTACCTGCAGCGCCAGAAGTTCCACCACCAGCAGCAGCGCCAGCTCCACGAGCAGCGTTCCGCCTTCTTCCACTCAAGTCACCCAGTGTCTCCGACGCCCCAGAGCCTCGGGATGCACCCGCCCGGCAGCAGCCTCTTCTCCTACCCCGACCACGTGCCCCGCCAGGCCGTCTACGCCGGCGGCTACCAACAGCGCATGGCGGAGCAGCGA…	2115	KE658587.1
Pleurotus ostreatus
PobHLH01	PC9H_000303	XP_036635810.1 uncharacterized protein PC9H_000303 [Pleurotus ostreatus]	Protein	MPTSIGSVNPSRRAKQLAPPQRHILSDSDSDAGQDSDQDSDFHPGVDLGRSQSFGHTSGTPHGADRTAITPILPRKGPASSAQAEPAVASAPPPARRGRKPSGLSRSAREAQRKLNHSIIEKARRTKINDALATLRELIPADYGRTHEEDEEDEADQGKKGGKKGKKEEKEFKLEILVRTVSFMKDLLERIRVLEAAQQGARDVDDDVSSAPVPTSEGKKRKRRNEACDDIQDDSRNDDQRRSKKRHVEAYTSDSLAAALPHQLTDLLNGPSSLSAVHPSDPTINSTSHHSRYTRTSRLPSISSWLNTVAPLDSPGVPPISPNTPLANIDPALRALSQRVEEDYSTADPESKKYSAMQAAPHSGSYLPSPPPSTRFYPLSQRAGHNDVPAPLNLGEAYT…	580	NW_023503156.1
PobHLH01	PC9H_000303	lcl|NW_023503156.1_cds_XP_036635810.1_302 [locus_tag=PC9H_000303] [db_xref=InterPro:IPR011598,InterPro:IPR036638,PFAM:PF00010,GeneID:59370144] [protein=uncharacterized protein] [protein_id=XP_036635810.1] [location=join(919733..920008,920061..920985,921045..921586)] [gbkey=CDS]	CDS	ATGCCCACAAGCATCGGAAGCGTCAATCCCTCGCGACGGGCAAAACAGCTCGCCCCGCCGCAAAGGCACATCCTGTCGGACTCAGACTCGGACGCTGGGCAAGACTCGGACCAGGATTCGGACTTCCATCCCGGAGTCGACCTGGGACGCAGCCAAAGCTTTGGCCACACGAGTGGCACACCCCATGGAGCAGATCGTACCGCCATTACTCCCATTCTTCCGAGGAAGGGCCCTGCTTCATCTGCGCAAGCAGAACCCGCTGTGGCCAGTGCACCCCCGCCCGCTCGTCGAGGAAGAAAGCCGAGCGGCCTATCTCGAAGCGCGCGTGAGGCGCAGAGAAAGTTGAACCATTCGATTATCGAGAAGGCCAGGCGAACCAAGATCAACGATGCGCTGGCG…	1743	NW_023503156.1
PobHLH02	PC9H_000402	XP_036635904.1 uncharacterized protein PC9H_000402 [Pleurotus ostreatus]	Protein	MAMTLPIPSSPSAGNSPASEESNAPRTPLSPTLPLPAEQASNANTQSAAAAANANNQGQPKRKPSRRANTAERRATHNAVERQRRETLNGRFLDLAALLPNLSQIRRPSKSSIVNSSIAHIHASRRHRLLAARELRAMKVEADALHREVNIWRDRAGLPRLEEPVRSEAFSMVLSGELEVIAAVPGDDEDEDGQGYGNYGDDDEDFAGPMGNVHGSHDDMDERHAGLSMLKNANANPFAHSLPPNAGGNHLTHILPRPAQGGPMISSPTVATFENPAMGAMYEQHESAQHFMQQQYPDVDKVTAWNTTQLYQQQSMLQAQRSLFTPPATSHGLPSSQSNPSYADQALFANFQRQQQQQQQQLAAMQQNNHGHMFGSPERDDASSVGSVNISDHGRGRSG…	497	NW_023503156.1
PobHLH02	PC9H_000402	lcl|NW_023503156.1_cds_XP_036635904.1_396 [locus_tag=PC9H_000402] [db_xref=InterPro:IPR011598,InterPro:IPR036638,InterPro:IPR037933,PFAM:PF00010,GeneID:59370243] [protein=uncharacterized protein] [protein_id=XP_036635904.1] [location=join(1243920..1244198,1244251..1245465)] [gbkey=CDS]	CDS	ATGGCCATGACTCTCCCAATTCCTTCTTCGCCTTCTGCGGGAAACTCTCCAGCTTCAGAGGAATCGAACGCCCCACGCACCCCCCTCTCGCCCACTCTGCCTCTTCCAGCAGAGCAAGCTTCCAATGCCAACACCCAGTCTGCTGCTGCTGCAGCGAATGCAAACAACCAGGGACAGCCCAAGCGTAAACCAAGCAGGCGCGCAAACACGGCAGAACGCCGAGCAACTCACAATGCTGTCGAACGCCAGAGAAGGGAGACACTGAATGGCAGATTTTTGGATCTTGCTGCATTGCTACCGAACCTTTCTCAGATCCGTCGCCCGTCCAAGTCGTCCATCGTAAACTCGTCCATCGCCCACATCCATGCTTCTCGCCGCCATCGTCTCCTGGCTGCCCGC…	1494	NW_023503156.1
PobHLH03	PC9H_003170	XP_036634236.1 uncharacterized protein PC9H_003170 [Pleurotus ostreatus]	Protein	MSSTDSPLQPPAPFPDFEFTFDPAMSNVFPNPPPLPSSADLFSPSETTDLLGFLDGFNWDIENDDASSAYPNHRLPNPPAPYTNPHLHTSPNPSAAGVRISSRSASSNLSRLGPIDDQHKLGAAQSAVSDTSSTSSNTAGPSHQRSTSASSAAARAKPLLSTPQKRLNHIMSEQKRRNAIRDGYAQLIALLSPAGSAHGIGMPTRGRPKGSGSRGKGRSKGKSGVLFRAVEYCRFLEEGRDALREEVRRVEAAAGINQQ	259	NW_023503157.1
PobHLH03	PC9H_003170	lcl|NW_023503157.1_cds_XP_036634236.1_3100 [locus_tag=PC9H_003170] [db_xref=InterPro:IPR011598,InterPro:IPR036638,PFAM:PF00010,GeneID:59372988] [protein=uncharacterized protein] [protein_id=XP_036634236.1] [location=1168955..1169734] [gbkey=CDS]	CDS	ATGTCCAGCACAGATTCCCCTCTCCAACCACCAGCACCCTTTCCTGATTTCGAATTCACGTTCGATCCAGCAATGTCCAACGTTTTCCCAAATCCCCCACCGTTGCCCTCGTCTGCCGATTTGTTTTCCCCCTCTGAAACCACAGACCTGCTCGGCTTCCTCGATGGCTTCAATTGGGACATCGAGAACGACGACGCCTCCTCAGCGTACCCAAATCATCGTCTGCCGAATCCCCCAGCACCGTACACGAACCCACATCTCCATACTTCGCCAAATCCCTCGGCCGCTGGCGTCAGAATATCATCGCGCTCGGCCTCGTCCAATTTGAGCCGCTTGGGACCTATCGATGATCAACATAAACTTGGGGCGGCTCAGAGTGCCGTGTCAGATACATCATCC…	780	NW_023503157.1
PobHLH04	PC9H_003215	XP_036634281.1 uncharacterized protein PC9H_003215 [Pleurotus ostreatus]	Protein	MDHQHQQHDEHNQQQNMQQPPYNFYQPEQDAPYGMAYNPQMSAYQVVQPGPQTRQLSVTELQQQGMAYHNMSLIPPHQYPPVYAPSPHGGLALSTSPPPPPSPDMYDPLSPPISGSDTSADGIYNHSNSSGTGSPSSSRGTSLVHRHIRYNPTSSPTSSSGRRRSRSQDSDEEDMGAHFTENLAHSRKEATRRQRIEAEQRRRDELRDGYAKLKDVLPVSNQKSSKVSLLERATNHIVSLENTNKELVARIEALEQEMQRLRSINEKISLTASSPSTFDGRPLSPPPDPPVIKEAPSDHSSPSASEGY	308	NW_023503157.1
PobHLH04	PC9H_003215	lcl|NW_023503157.1_cds_XP_036634281.1_3145 [locus_tag=PC9H_003215] [db_xref=InterPro:IPR011598,InterPro:IPR032647,InterPro:IPR036638,PFAM:PF00010,GeneID:59373033] [protein=uncharacterized protein] [protein_id=XP_036634281.1] [location=join(1295400..1295559,1295630..1296166,1296220..1296449)] [gbkey=CDS]	CDS	ATGGATCACCAGCATCAGCAGCACGACGAGCACAATCAGCAGCAGAACATGCAGCAGCCCCCATATAATTTCTACCAGCCTGAGCAGGATGCGCCCTATGGCATGGCTTATAACCCGCAAATGAGTGCTTACCAGGTCGTGCAGCCAGGACCCCAAACTCGACAATTATCGGTTACTGAGCTGCAGCAGCAAGGCATGGCATATCATAACATGAGCCTCATTCCGCCACATCAATATCCACCCGTTTATGCCCCTTCGCCTCATGGAGGCCTCGCGCTGTCTACATCGCCCCCTCCTCCCCCCTCACCAGATATGTACGACCCTCTGTCTCCCCCCATATCCGGCTCGGATACATCCGCAGACGGCATCTACAACCACTCCAACAGTAGCGGTACTGGT…	927	NW_023503157.1
PobHLH05	PC9H_003217	XP_036634283.1 uncharacterized protein PC9H_003217 [Pleurotus ostreatus]	Protein	MDFATEPSKTSASFMEPIDPTFSYMDSGLEFIQYPQSPSFGVSMTLPGPSGSPAIGFNSLNLSNGLGDYTYSSPAAYGAAASPARPYTPPDGASISPPSLTYNLSAGELSSDGMASGRRSRGSGTHSPSNATFPSSVPRSHRFNPMASPATRPIHRRKNSRANDDSDEEDDDFQPIVANSADSRRETIRKQRIESEQRRRDELRDGYARLKDTLPPSNQKASKVSLLDRATNHLRYLETIKDQLENRLKAAEAEVHRLRSVNEALMLGTAGQRHNGVATTMVPTASF	287	NW_023503157.1
PobHLH05	PC9H_003217	lcl|NW_023503157.1_cds_XP_036634283.1_3147 [locus_tag=PC9H_003217] [db_xref=InterPro:IPR011598,InterPro:IPR036638,PFAM:PF00010,GeneID:59373035] [protein=uncharacterized protein] [protein_id=XP_036634283.1] [location=join(1302629..1302764,1302819..1303230,1303286..1303601)] [gbkey=CDS]	CDS	ATGGATTTTGCCACCGAACCGTCCAAGACTTCCGCCTCGTTCATGGAGCCCATCGACCCTACGTTCTCGTACATGGACTCGGGTCTGGAGTTTATCCAATATCCTCAGTCGCCATCATTTGGTGTATCAATGACCCTCCCAGGTCCTTCTGGTTCCCCAGCGATCGGTTTCAATTCCCTGAACCTTTCGAACGGACTCGGTGACTACACCTATTCGTCCCCCGCTGCTTACGGCGCAGCTGCTTCTCCGGCTCGTCCGTACACGCCACCCGACGGAGCTAGTATCTCCCCGCCATCGTTGACCTACAACTTGAGCGCTGGTGAGCTCTCGTCCGACGGTATGGCATCGGGTCGGCGCAGCCGCGGCAGCGGTACTCATTCTCCCTCCAACGCTACGTTC…	864	NW_023503157.1
PobHLH06	PC9H_005385	XP_036633460.1 uncharacterized protein PC9H_005385 [Pleurotus ostreatus]	Protein	MAAKRSATKNKAPEVCTIYFMRATKGQDAFLQPSRRQSTLHAHFTRRRRSPSLEKDPDIPAPMVQDAMHPNPASQPPVTQDSDYNEDASLLLETRSDIHHDAESSDGDFAELNAQSTTASDTDILAQYPASPLSSLPVSPQTSVSSSPEIVLMSLPEPPPLPPPARVHPFFTRKAAKASETPPELIHVVDDDDDVVPESSVPLRESSIEITCPSPPPNPSSQGLRYESPILVDSSPIKPAGPPGSLPSKPTLRVTPATKGTSLPLQKVHPMFAPRPANLREPSPLVPDRTAQRPAPFPDADSQHVRGSLSGFSPRPHGIPKKDAAKARSQSQSPSSPSALSSLIKDISHIELPSKTLHIQTDFVPEEQEAFLASIPKAHVQTHPAIGRIVASLNQDTAS…	1544	NW_023503158.1
PobHLH06	PC9H_005385	lcl|NW_023503158.1_cds_XP_036633460.1_5295 [locus_tag=PC9H_005385] [db_xref=InterPro:IPR011598,InterPro:IPR027417,InterPro:IPR036638,PFAM:PF00010,GeneID:59375203] [protein=uncharacterized protein] [protein_id=XP_036633460.1] [location=join(2384467..2384932,2384982..2386558,2386772..2387194,2387251..2387623,2387766..2387776,2387830..2388256,2388333..2389382,2389439..2389746)] [gbkey=CDS]	CDS	ATGGCTGCCAAGCGCTCAGCGACTAAAAACAAAGCTCCCGAGGTGTGTACCATCTACTTTATGCGAGCTACGAAGGGACAAGACGCGTTTCTTCAGCCGTCCCGACGACAATCGACCCTCCATGCGCACTTTACGCGAAGGCGGCGGTCCCCTTCACTAGAAAAGGACCCAGATATACCTGCACCTATGGTACAAGATGCAATGCACCCTAACCCGGCGTCGCAACCTCCTGTAACTCAAGACTCCGATTACAATGAAGACGCCTCATTGCTTCTTGAGACCAGGAGTGATATACACCATGACGCCGAGTCATCAGATGGGGACTTTGCTGAACTCAATGCTCAGTCGACTACGGCCAGCGATACTGACATATTAGCTCAGTACCCTGCTAGCCCATTA…	4635	NW_023503158.1
PobHLH07	PC9H_006152	XP_036631723.1 uncharacterized protein PC9H_006152 [Pleurotus ostreatus]	Protein	MSHKAPSPSPSTSSSSEESSFSSSSSSHLNSPSLLTADLGMGLDPADALELLLKSAGQSDSSGHLPDWSELSSLWNGSEQLVNPYSGVMDFASNMSIDPSALHYNPAAASLGAMSPEQHYPFTYHESHFPYPFNGDMLSTFADSLTVPQPRRLSVTSSSSSSGASLSPVLEHSTAVVPEREPPSTPLSGPASAADELAQLVRITSGVLHAVPVGSQIGGHGLSLTVPTPESQEKAIPILPRPTMSTSSSPSPAQTSSSSESVVQVSASGRPKTSHTTIERRYRTNLNARIQSLRMAVPALRVLDRKNGKNAKNSKQVEKATDIDKTEDDIIDERGFVDGVRVARKCSKANVLGKAVEYIRVLKKREKRLKNEQDGLKSLLSGLVGGPDLLREWERVWTA…	1119	NW_023503159.1
PobHLH07	PC9H_006152	lcl|NW_023503159.1_cds_XP_036631723.1_6041 [locus_tag=PC9H_006152] [db_xref=InterPro:IPR011598,InterPro:IPR036638,PFAM:PF00010,GeneID:59375970] [protein=uncharacterized protein] [protein_id=XP_036631723.1] [location=join(999148..999823,999878..1000280,1000331..1001499,1001559..1002670)] [gbkey=CDS]	CDS	ATGTCGCACAAGGCCCCGTCACCGTCGCCATCGACGTCTTCGAGCAGCGAAGAATCCAGCTTCTCGTCGTCTTCGTCTTCCCATCTTAATTCGCCATCCTTACTTACTGCCGACCTCGGGATGGGCTTGGACCCAGCGGACGCCTTGGAATTGCTCCTGAAGAGTGCAGGGCAGAGCGACTCGTCTGGCCATCTTCCCGACTGGTCAGAACTATCATCGCTATGGAATGGATCAGAACAACTAGTCAATCCATATTCTGGCGTCATGGATTTCGCTTCTAATATGTCCATCGACCCCAGTGCACTACATTATAACCCTGCAGCTGCGTCTTTGGGAGCCATGTCTCCTGAGCAACACTACCCATTCACGTATCACGAATCCCATTTTCCGTACCCCTTC…	3360	NW_023503159.1
PobHLH08	PC9H_008536	XP_036629473.1 uncharacterized protein PC9H_008536 [Pleurotus ostreatus]	Protein	MEQPHQDQSKDFMPSYFPIDNDSQQRNNSNPMEVLPSMYSSNPMLLQQNQQSQQSLASSQQVNMEMLNLMASMQAMDSSLALPSQSQSQQQQQQQPPSLNPQLLLEQQFKFNQLRQLQQLQQQIFQQQVSCRDNLLTAPSTATSTELRPQHTSEFVSPMSLQYMNMDIPQDQSQYRAQILENHGMASQSNTPLINGSRSQPKYSPRGTASAPAHVAFRSSPEYLPSPAELDFDISPLTSPWLGAHQQSSIVDPHVASGSTSQKRTASPNSADHLARKKQSPAIRPTNPGVPNTKKNQNTSRGGSKSVNSTPLLRSTRTRKGSTAGDLVGDTPSPVDLSMPPPASTVSSSNNVPPSTITSAQLTPVTPASIMKLGRLGVDSSLAPKPSATKIQKKSSSAV…	581	NW_023503161.1
PobHLH08	PC9H_008536	lcl|NW_023503161.1_cds_XP_036629473.1_8382 [locus_tag=PC9H_008536] [db_xref=InterPro:IPR011598,InterPro:IPR036638,PFAM:PF00010,GeneID:59378354] [protein=uncharacterized protein] [protein_id=XP_036629473.1] [location=complement(join(856982..857496,857553..858391,858590..858981))] [gbkey=CDS]	CDS	ATGGAACAGCCGCACCAGGACCAGTCGAAGGATTTCATGCCGTCGTACTTTCCCATCGACAATGATTCTCAGCAGCGTAACAATAGCAATCCCATGGAAGTTCTGCCTTCTATGTACAGCTCAAACCCGATGCTCTTGCAGCAGAATCAGCAATCGCAACAGTCGCTAGCGAGCTCGCAGCAAGTGAACATGGAGATGCTGAATCTCATGGCGTCGATGCAGGCCATGGACTCGTCGTTGGCTCTACCATCGCAGTCTCAGTCACAGCAGCAACAGCAGCAGCAACCCCCGTCGCTGAATCCACAATTACTGCTTGAGCAGCAGTTCAAGTTCAATCAGCTTCGGCAGCTGCAGCAGCTCCAGCAACAAATTTTTCAACAGCAGGTGAGCTGTCGCGAC…	1746	NW_023503161.1
PobHLH09	PC9H_009387	XP_036628280.1 uncharacterized protein PC9H_009387 [Pleurotus ostreatus]	Protein	MSLLTPNESHAFQSFLSQVDYAESDQVAPEWSMYSSPDMMQEDLDPAQVQKREALAKATKDLMALDGGRWQQQNGAGNPYGMQQHQHQQAGYDAYQQSPLEQHHTPNMDYEYGHYQQQQQHQQQHHQQQMHQSPYTHSRHEMFPFLNKQQQAHYPHHDQVLPPISVNVNGNYASSPSRASATPPISASSTHSFSIATPTLPSPNNTPFLPMNVSNGSLQIPQPHRGIPSPAGSHPSSSRGSPALPPSLSNMSKRSTYDDLPLHPTKRQRMSPVSAAAHPYPMQRSRSHPIPGAGQYPNHYLPNGQLDGGVHMHQPRISSSRLAPPSRAASVSSNCSSRPGSSHASMASLHPNPSHTASSKPALLSPSQKKANHIQSEQKRRANIRRGYEALCQTVPALR…	591	NW_023503162.1
PobHLH09	PC9H_009387	lcl|NW_023503162.1_cds_XP_036628280.1_9228 [locus_tag=PC9H_009387] [db_xref=InterPro:IPR011598,InterPro:IPR036638,PFAM:PF00010,GeneID:59379205] [protein=uncharacterized protein] [protein_id=XP_036628280.1] [location=complement(join(619190..619563,619616..620318,620369..621067))] [gbkey=CDS]	CDS	ATGTCCCTCCTCACCCCGAACGAGTCCCATGCCTTCCAGTCGTTCCTCTCCCAGGTGGATTACGCAGAGTCAGATCAGGTAGCACCCGAGTGGTCGATGTACTCGTCCCCGGACATGATGCAGGAGGATCTTGACCCGGCCCAGGTCCAAAAGCGCGAAGCTTTGGCCAAGGCCACGAAGGACTTGATGGCTCTCGACGGAGGCCGGTGGCAGCAGCAGAACGGAGCGGGAAACCCGTACGGCATGCAGCAGCATCAACATCAGCAGGCTGGATACGACGCGTATCAGCAAAGTCCTCTCGAGCAGCACCATACCCCAAATATGGATTATGAATATGGCCACTACCAGCAGCAGCAGCAACACCAGCAGCAGCATCACCAACAGCAGATGCATCAGTCA…	1776	NW_023503162.1
PobHLH10	PC9H_011507	XP_036626846.1 basic helix-loop-helix protein [Pleurotus ostreatus]	Protein	MAPTSPTTQEQTMPPAGSPQTASAQPQAGAVPTEMPGVSISNLDQNQIMSLLRNLPTVFTKLAEGHKDSDAAQTLSNLSQGASFPIQFQGHQVPQHQVQTHGQPLQHGLPMPTMSEPGPSSHPRGPPNLGQLSALAIQAQSMAAPRNGESGPREGDDGGDGDEGNQMNDQSGSPSGPTNSAGGRRGGRNSAAIGSDEWARQRKDNHKEVERRRRGNINEGINELGRIVPNGSGEKAKGAILSRAVQYIHHLKENEARNIEKWTLEKLLMDQAMGDLQSQLGEVQNQNVELQRVKGEMERQMGEMQGEILALRKQVEDERKKREAAEKDSTDKVEIGTKRRSPDGEVAERDDAEKKQKTEWVHPPAVTAIC	370	NW_023503164.1
PobHLH10	PC9H_011507	lcl|NW_023503164.1_cds_XP_036626846.1_11328 [gene=CBF1] [locus_tag=PC9H_011507] [db_xref=InterPro:IPR011598,InterPro:IPR036638,PFAM:PF00010,GeneID:59381325] [protein=basic helix-loop-helix protein] [protein_id=XP_036626846.1] [location=join(1003558..1003740,1003936..1004370,1004426..1004920)] [gbkey=CDS]	CDS	ATGGCGCCAACTTCGCCTACCACTCAAGAACAGACCATGCCCCCAGCTGGGTCTCCCCAGACGGCCTCAGCGCAGCCCCAAGCCGGAGCTGTGCCCACTGAGATGCCTGGGGTGTCTATCTCAAACCTCGATCAGAACCAAATCATGTCGCTGCTGCGAAACCTGCCGACTGTATTCACCAAGCTCGCTGAAGGCCATAAAGACTCGGATGCCGCACAAACGCTCTCCAACCTTTCGCAAGGGGCCTCCTTCCCCATTCAGTTCCAAGGCCACCAAGTCCCCCAGCACCAAGTGCAGACGCACGGCCAGCCTCTCCAGCATGGTCTTCCTATGCCCACCATGAGCGAACCAGGACCATCCTCGCACCCTCGAGGACCCCCAAATCTCGGGCAATTGAGT…	1113	NW_023503164.1

## Sheet: Table S5
Table S5. Analysis and distribution of conserved motifs in bHLH proteins of seven macrofungi species.
Motif	Width	Best possible match
1	29	ZRRANHIEVERRRRDNJNDGYAELRDLLP
2	21	RKKSKSAILSRAVEYIRYLKE
3	50	HRLLAARELRLLKLESDALRRELNEWRDRAGJPRIEEPPRSEAFSMVLSG
4	32	NEARNIEKWTLEKLLMDQAMGDLQAQLEEVKR
5	30	VNQZLZTRLKAAEAEVHRLRSLNEKJSLGS
6	46	REMRLKREQDGLKALVRGLVGGPDLLKEWERVWREKFGGPEKDEIE
7	14	QQLQQQQQQQHQQQ
8	18	LGMPTRGRPKGSGSRGKG
9	15	DDEEDDDDDDGDEDG
10	29	FPNPPPLPSSAELFSPSETDDLLGFLDGF
